# Supplementary material for: Organelle Genomes and Transcriptomes of Nymphaea Reveal the Interplay between Intron Splicing and RNA Editing
Source: Int J Mol Sci. 2021 Sep 11;22(18):9842. doi: 10.3390/ijms22189842 (PMC8466565; doi:10.3390/ijms22189842)
Supplement: Supplementary file 1 [file ijms-22-09842-s001.zip]

Archive with 2 entries (2 files):
- ijms-1359017-supplementary-FinalProof.pdf
- SupplementaryTables_R1.xlsx
