# Supplementary material for: Organelle Genomes and Transcriptomes of Nymphaea Reveal the Interplay between Intron Splicing and RNA Editing
Source: Int J Mol Sci. 2021 Sep 11;22(18):9842. doi: 10.3390/ijms22189842 (PMC8466565; doi:10.3390/ijms22189842)
Supplement: Supplementary file 1 [file ijms-22-09842-s001.zip › SupplementaryTables_R1.xlsx]

## Sheet: Table S1
Table S1 Nymphaea 'Joey Tomocik' Sequencing Summary
Library	Platform	Tissues	# of clean reads (M)	# of clean bases (Gb)
CLR (continuous long read)	Pacbio Sequel	petal, stamen	3.23919	19.6834
Genome suvey	Hiseq X ten	petal, stamen	418.783	60.7241
Iso-Seq	Pacbio Sequel	stamen, ovary, juvenile leaf, fibrous root, rhizome	39.8202	63.1551
RNA-seq	Hiseq X ten	petiole, rootlet, mature leaf, sepal, petal, pedicel	314.092	46.9961
strand-specific RNA-seq	Hiseq X ten	juvenile leaf, mature leaf, stamen	128.09	19.1808
Illumina reads chosed by NOVOPLASTY	# of eads (M)	# of bases (Gb)
mitochondria	6.26822	0.908891
plastid	14.8389	2.15164

## Sheet: Table S2
Table S2 Plastid insertions in the mitochondrial genome of Nymphaea 'Joey Tomocik'
Position	Pastid gene contained	Length (bp)	Identity (%)
8268-8208	rrn16	61	0.885
9348-8490	rrn16	859	0.732
9855-9577	rrn16	279	0.776
9999-9949	rrn16	51	0.882
10544-10481	trnP-UGG	64	0.828
18170-18088	trnH-GUG	83	0.94
19389-19315	rrn23	75	0.8
19926-19830	rrn23	97	0.784
20257-20103	rrn23	155	0.72
20582-20392	rrn23	191	0.733
21867-21413	rrn23	455	0.756
22526-22020	rrn23	507	0.749
30262-30202	rrn16	61	0.885
37301-37244	trnA-UGC	58	0.983
37997-37900	trnN-GUU	98	0.908
39845-39768	trnM-CAU	78	0.91
63738-63282	trnI-GAU	457	0.864
64412-64353	rrn23	60	0.983
66197-66143	trnF-GAA	55	0.873
89360-89305	psaB	56	0.862
101012-100904	rps7	109	0.8
102892-102681	trnQ-UUG	212	0.782
103215-103149	psbK	67	0.836
120726-120672	ndhK	55	0.761
129510-127977	psaB	1534	0.834
128651-128488	psaA	164	0.72
129750-129701	psaB	50	0.86
130177-129945	psaB	233	0.851
144289-144242	rpoC2	48	0.979
150290-144287	rpoC2-rps2-atpI-atpH	6004	0.805
146045-145993	none	53	0.925
147295-147228	none	68	0.971
147555-147502	none	54	0.907
149421-149362	none	60	0.917
149697-149638	none	60	0.917
152348-152303	none	46	0.935
154767-154706	rps12 intron 1b	62	0.952
156940-156891	ndhA	50	0.94
157147-157041	ndhH	107	0.935
157195-157141	ndhH	55	0.846
159055-157252	ndhH-ndhA	1804	0.826
157840-157775	ndhH	66	0.818
162784-162706	ndhF	79	0.772
165904-165725	rps12	180	0.694
202904-202844	rrn16	61	0.885
203984-203126	rrn16	859	0.732
204491-204213	rrn16	279	0.776
204635-204585	rrn16	51	0.882
205180-205117	trnP-UGG	64	0.828
212806-212724	trnH-GUG	83	0.94
214025-213951	rrn23	75	0.8
214562-214466	rrn23	97	0.784
214893-214739	rrn23	155	0.72
215218-215028	rrn23	191	0.733
216503-216049	rrn23	455	0.756
217162-216656	rrn23	507	0.749
221853-221658	psaA	196	0.91
222674-221963	psaA	712	0.916
258641-258314	rrn16	328	0.913
263422-263289	none	134	0.91
263470-263420	rps12 intron 1a	51	0.961
264222-263579	ndhG	644	0.827
280357-280294	rrn16	64	0.875
286023-285948	trnS-UGA	76	0.75
306898-306446	atpA	453	0.691
307303-307155	atpA	149	0.697
322090-321993	ndhB	98	0.888

## Sheet: Table S3
Table S3 RNA editing sites in chloroplast genome of Nymphaea 'Joey Tomocik'
Genome Pos	note	Strand	Gene Name	Codon Pos	Ref->Alt	RefCodon->AltCodon	RefAA->AltAA	Function	VAF	position-1	base position-1	PREPACT3
2465	REDO_none	-	matK	1	C->T	CAC->TAC	H->Y	maturase K	0.444431	2466	T	yes
3556	REDO_keep	-	matK	2	C->T	TCT->TTT	S->F	maturase K	0.639334	3557	T
3550	REDO_keep	-	matK	2	C->T	TCA->TTA	S->L	maturase K	0.309949	3551	T
3436	REDO_keep	-	matK	2	C->T	CCA->CTA	P->L	maturase K	0.470425	3437	C
3074	REDO_keep	-	matK	1	C->T	CAT->TAT	H->Y	maturase K	0.225113	3075	T	yes
3004	REDO_keep	-	matK	2	C->T	TCT->TTT	S->F	maturase K	0.329006	3005	T
5366	REDO_keep	-	rps16	2	C->T	TCA->TTA	S->L	30S ribosomal protein S16	0.90809	5367	T	yes
12382	REDO_keep	-	atpA	2	C->T	CCA->CTA	P->L	ATP synthase CF1 alpha chain	0.950799	12383	C	yes
16916	REDO_keep	-	atpI	2	C->T	CCC->CTC	P->L	ATP synthase CF0 A chain	0.957127	16917	C	yes
18158	REDO_keep	-	rps2	2	C->T	ACA->ATA	T->I	30S ribosomal protein S2	0.951636	18159	A	yes
18044	REDO_keep	-	rps2	2	C->T	TCG->TTG	S->L	30S ribosomal protein S2	0.686816	18045	T	yes
17978	REDO_keep	-	rps2	2	C->T	TCA->TTA	S->L	30S ribosomal protein S2	0.90559	17979	T	yes
22131	REDO_keep	-	rpoC2	2	C->T	ACA->ATA	T->I	DNA-directed RNA polymerase beta'' chain	0.762301	22132	A	yes
20328	REDO_keep	-	rpoC2	2	C->T	TCA->TTA	S->L	DNA-directed RNA polymerase beta'' chain	0.756836	20329	T	yes
19827	REDO_keep	-	rpoC2	2	C->T	TCT->TTT	S->F	DNA-directed RNA polymerase beta'' chain	0.624612	19828	T
18945	REDO_keep	-	rpoC2	2	C->T	TCA->TTA	S->L	DNA-directed RNA polymerase beta'' chain	0.858968	18946	T	yes
25331	REDO_keep	-	rpoC1	2	C->T	TCT->TTT	S->F	DNA-directed RNA polymerase beta' chain	0.70073	25332	T	yes
25223	REDO_keep	-	rpoC1	2	C->T	TCA->TTA	S->L	DNA-directed RNA polymerase beta' chain	0.613154	25224	T
24386	REDO_keep	-	rpoC1	2	C->T	TCA->TTA	S->L	DNA-directed RNA polymerase beta' chain	0.486049	24387	T	yes
24363	REDO_keep	-	rpoC1	1	C->T	CGG->TGG	R->W	DNA-directed RNA polymerase beta' chain	0.505291	24364	C	yes
24014	REDO_keep	-	rpoC1	2	C->T	TCA->TTA	S->L	DNA-directed RNA polymerase beta' chain	0.76611	24015	T	yes
28513	REDO_keep	-	rpoB	2	C->T	TCT->TTT	S->F	DNA-directed RNA polymerase beta chain	0.712783	28514	T	yes
28378	REDO_keep	-	rpoB	2	C->T	TCA->TTA	S->L	DNA-directed RNA polymerase beta chain	0.657534	28379	T	yes
28300	REDO_keep	-	rpoB	2	C->T	TCA->TTA	S->L	DNA-directed RNA polymerase beta chain	0.768673	28301	T	yes
28285	REDO_keep	-	rpoB	2	C->T	TCA->TTA	S->L	DNA-directed RNA polymerase beta chain	0.609633	28286	T	yes
28228	REDO_keep	-	rpoB	2	C->T	CCA->CTA	P->L	DNA-directed RNA polymerase beta chain	0.675951	28229	C	yes
27673	REDO_keep	-	rpoB	2	C->T	TCG->TTG	S->L	DNA-directed RNA polymerase beta chain	0.693288	27674	T	yes
26851	REDO_keep	-	rpoB	2	C->T	TCT->TTT	S->F	DNA-directed RNA polymerase beta chain	0.815005	26852	T	yes
26425	REDO_keep	-	rpoB	2	C->T	TCA->TTA	S->L	DNA-directed RNA polymerase beta chain	0.546423	26426	T	yes
39517	REDO_keep	+	psbZ	2	C->T	TCA->TTA	S->L	photosystem II protein Z	0.95504	39516	T
40606	REDO_keep	-	rps14	2	C->T	TCA->TTA	S->L	30S ribosomal protein S14	0.95712	40607	T	yes
40537	REDO_keep	-	rps14	2	C->T	CCA->CTA	P->L	30S ribosomal protein S14	0.856379	40538	C	yes
47998	REDO_keep	-	ycf3	2	C->T	TCT->TTT	S->F	photosystem I assembly protein Ycf3	0.89274	47999	T	yes
47087	REDO_keep	-	ycf3	2	C->T	CCA->CTA	P->L	photosystem I assembly protein Ycf3	0.915448	47088	C	yes
53005	REDO_keep	-	ndhJ	2	C->T	TCA->TTA	S->L	NADH-plastoquinone oxidoreductase subunit J	0.684396	53006	T	yes
52891	REDO_keep	-	ndhJ	2	C->T	TCA->TTA	S->L	NADH-plastoquinone oxidoreductase subunit J	0.560993	52892	T	yes
54173	REDO_keep	-	ndhC	1	C->T	CTG->TTG	L->L	NADH-plastoquinone oxidoreductase chain 3	0.388229	54174	T
53902	REDO_keep	-	ndhC	2	C->T	CCA->CTA	P->L	NADH-plastoquinone oxidoreductase chain 3	0.903421	53903	C	yes
53890	REDO_keep	-	ndhC	2	C->T	TCA->TTA	S->L	NADH-plastoquinone oxidoreductase chain 3	0.865446	53891	T	yes
63520	REDO_keep	+	accD	2	C->T	CCA->CTA	P->L	acetyl-CoA carboxylase carboxyl transferase beta	0.82315	63519	C	yes
63553	REDO_keep	+	accD	2	C->T	CCG->CTG	P->L	acetyl-CoA carboxylase carboxyl transferase beta	0.811811	63552	C	yes
65126	REDO_keep	+	ycf4	2	C->T	TCG->TTG	S->L	photosystem I assembly protein ycf4	0.931919	65125	T
65390	REDO_keep	+	ycf4	2	C->T	TCA->TTA	S->L	photosystem I assembly protein ycf4	0.945891	65389	T	yes
67403	REDO_keep	+	petA	3	C->T	CCC->CCT	P->P	cytochrome f	0.721495	67402	C
69838	REDO_keep	-	psbL	2	C->T	ACG->ATG	T->M	photosystem II protein L	0.824818	69839	A	yes
70149	REDO_keep	-	psbE	2	C->T	TCA->TTA	S->L	cytochrome b559 alpha chain	0.975203	70150	T	yes
71595	REDO_keep	+	petL	2	C->T	CCT->CTT	P->L	cytochrome b6-f complex subunit VI	0.36789	71594	C	yes
71634	REDO_keep	+	petL	2	C->T	TCA->TTA	S->L	cytochrome b6-f complex subunit VI	0.910785	71633	T	yes
71646	REDO_keep	+	petL	2	C->T	CCA->CTA	P->L	cytochrome b6-f complex subunit VI	0.884135	71645	C
74399	REDO_keep	-	rpl20	2	C->T	TCA->TTA	S->L	50S ribosomal protein L20	0.678588	74400	T	yes
76853	REDO_keep	-	clpP	1	C->T	CAT->TAT	H->Y	clpP-like protease	0.936508	76854	T	yes
76571	REDO_none	-	clpP	1	C->A	CGC->TGC	R->C	clpP-like protease	0.605642	76572	T
75747	REDO_keep	-	clpP	1	C->T	CAT->TAT	H->Y	clpP-like protease	0.939579	75748	T	yes
81489	REDO_keep	+	petB	1	C->T	CAT->TAT	H->Y	cytochrome b6	0.954275	81488	T	yes
82000	REDO_keep	+	petB	2	C->T	TCA->TTA	S->L	cytochrome b6	0.982193	81999	T	yes
83361	REDO_keep	+	petD	1	C->T	CAA->TAA	Q->*	cytochrome b6-f complex subunit IV	0.937581	83360	T	yes
84639	REDO_keep	-	rpoA	2	C->T	TCT->TTT	S->F	DNA-directed RNA polymerase alpha chain	0.799715	84640	T	yes
84471	REDO_keep	-	rpoA	2	C->T	TCA->TTA	S->L	DNA-directed RNA polymerase alpha chain	0.804775	84472	T	yes
84312	REDO_keep	-	rpoA	2	C->T	TCC->TTC	S->F	DNA-directed RNA polymerase alpha chain	0.659621	84313	T	yes
86146	REDO_keep	-	rps8	2	C->T	TCA->TTA	S->L	30S ribosomal protein S8	0.95175	86147	T	yes
89081	REDO_keep	-	rps3	3	C->T	TTC->TTT	F->F	30S ribosomal protein S3	0.828264	89082	T
88528	REDO_keep	-	rps3	1	C->T	CAT->TAT	H->Y	30S ribosomal protein S3	0.894105	88529	T	yes
91790	REDO_none	-	rpl23	2	C->T	TCT->TTT	S->F	50S ribosomal protein L23	0.92	91791	T	yes
102404	REDO_keep	-	ndhB	2	C->T	CCA->CTA	P->L	NADH-plastoquinone oxidoreductase chain 2	0.946809	102405	C	yes
102260	REDO_keep	-	ndhB	2	C->T	TCA->TTA	S->L	NADH-plastoquinone oxidoreductase chain 2	0.918919	102261	T	yes
102167	REDO_keep	-	ndhB	2	C->T	TCC->TTC	S->F	NADH-plastoquinone oxidoreductase chain 2	0.888889	102168	T	yes
102134	REDO_keep	-	ndhB	2	C->T	CCA->CTA	P->L	NADH-plastoquinone oxidoreductase chain 2	0.905213	102135	C	yes
101336	REDO_keep	-	ndhB	2	C->T	TCA->TTA	S->L	NADH-plastoquinone oxidoreductase chain 2	0.914706	101337	T	yes
101330	REDO_keep	-	ndhB	2	C->T	TCA->TTA	S->L	NADH-plastoquinone oxidoreductase chain 2	0.904899	101331	T	yes
100973	REDO_keep	-	ndhB	2	C->T	TCA->TTA	S->L	NADH-plastoquinone oxidoreductase chain 2	0.920561	100974	T	yes
100685	REDO_keep	-	ndhB	2	C->T	CCA->CTA	P->L	NADH-plastoquinone oxidoreductase chain 2	0.823529	100686	C	yes
103357	REDO_keep	-	rps7	3	C->T	GCC->GCT	A->A	30S ribosomal protein S7	0.774775	103358	C
117225	REDO_keep	-	ndhF	2	C->T	TCG->TTG	S->L	NADH-plastoquinone oxidoreductase chain 5	0.586207	117226	T	yes
117073	REDO_keep	-	ndhF	1	C->T	CAT->TAT	H->Y	NADH-plastoquinone oxidoreductase chain 5	0.727575	117074	C	yes
121908	REDO_keep	-	ndhD	2	C->T	TCA->TTA	S->L	NADH-plastoquinone oxidoreductase chain 4	0.837838	121909	T	yes
121830	REDO_keep	-	ndhD	2	C->T	TCA->TTA	S->L	NADH-plastoquinone oxidoreductase chain 4	0.846405	121831	T	yes
121539	REDO_keep	-	ndhD	2	C->T	TCA->TTA	S->L	NADH-plastoquinone oxidoreductase chain 4	0.840532	121540	T	yes
121326	REDO_keep	-	ndhD	2	C->T	CCT->CTT	P->L	NADH-plastoquinone oxidoreductase chain 4	0.805369	121327	C	yes
120915	REDO_keep	-	ndhD	2	C->T	TCA->TTA	S->L	NADH-plastoquinone oxidoreductase chain 4	0.782178	120916	T	yes
120903	REDO_keep	-	ndhD	2	C->T	TCA->TTA	S->L	NADH-plastoquinone oxidoreductase chain 4	0.725753	120904	T	yes
123053	REDO_keep	-	ndhE	2	C->T	CCA->CTA	P->L	NADH-plastoquinone oxidoreductase chain 4L	0.874644	123054	C	yes
124075	REDO_keep	-	ndhG	1	C->T	CTG->TTG	L->L	NADH-plastoquinone oxidoreductase chain 6	0.327778	124076	T
124068	REDO_keep	-	ndhG	2	C->T	TCA->TTA	S->L	NADH-plastoquinone oxidoreductase chain 6	0.778736	124069	T
123963	REDO_keep	-	ndhG	2	C->T	CCA->CTA	P->L	NADH-plastoquinone oxidoreductase chain 6	0.801676	123964	C	yes
123771	REDO_keep	-	ndhG	2	C->T	CCA->CTA	P->L	NADH-plastoquinone oxidoreductase chain 6	0.793388	123772	C
126631	REDO_keep	-	ndhA	2	C->T	TCA->TTA	S->L	NADH-plastoquinone oxidoreductase chain 1	0.714634	126632	T	yes
126577	REDO_keep	-	ndhA	2	C->T	CCA->CTA	P->L	NADH-plastoquinone oxidoreductase chain 1	0.618227	126578	C	yes
125607	REDO_keep	-	ndhA	2	C->T	TCA->TTA	S->L	NADH-plastoquinone oxidoreductase chain 1	0.368039	125608	T	yes
125212	REDO_keep	-	ndhA	1	C->T	CCT->TCT	P->S	NADH-plastoquinone oxidoreductase chain 1	0.809836	125213	T	yes
125145	REDO_keep	-	ndhA	2	C->T	TCT->TTT	S->F	NADH-plastoquinone oxidoreductase chain 1	0.81337	125146	T	yes
125100	REDO_keep	-	ndhA	2	C->T	TCC->TTC	S->F	NADH-plastoquinone oxidoreductase chain 1	0.806723	125101	T	yes
127779	REDO_keep	-	ndhH	1	C->T	CAT->TAT	H->Y	NADH-plastoquinone oxidoreductase 49 kDa subunit	0.916216	127780	T	yes
129137	REDO_keep	-	ycf1	1	C->T	CAT->TAT	H->Y	hypothetical chloroplast RF1	0.69821	129138	T
129064	REDO_keep	-	ycf1	2	C->T	TCA->TTA	S->L	hypothetical chloroplast RF1	0.692308	129065	T
105201	REDO none	-	rps12 intron1b	/	C->T	/	/		0.931035	105202	C
5996	REDO none	-	rps16 intron	/	C->T	/	/		0.614745	5997	C
91553	REDO none	-	25bp downstream rpl23 and 1bp upstream rpl2	/	C->T	/	/		0.222222	91554	A
17540	REDO none	-	41bp downstream rps2 and 194bp upstream atpI	/	C->T	/	/		0.332851	17541	C
"REDO_keep", identified by REDO and have Trinity transcripts support; "REDO none", not recognized by RECO but in filtered vcf, and have Trinity transcripts support; "manully add", not identified in filtered vcf, but have good Trinity transcripts support

## Sheet: Table S4
Table S4 RNA editing sites in mitochondrial genome of Nymphaea 'Joey Tomocik'
Genome Pos	note	Strand	Name	Codon Pos	Ref->Alt	RefCodon->AltCodon	RefAA->AltAA	Function	VAF	position-1	base position-1	PREPACT3
10597	REDO_keep	+	sdh3	1	C->T	CCA->TCA	P->S	succinate dehydrogenase subunit 3	0.891892	10596	A	yes
10629	REDO_keep	+	sdh3	3	C->T	CTC->CTT	L->L	succinate dehydrogenase subunit 3	0.875	10628	T
10642	REDO_keep	+	sdh3	1	C->T	CCC->TCC	P->S	succinate dehydrogenase subunit 3	0.997824	10641	T	yes
10649	REDO_keep	+	sdh3	2	C->T	TCC->TTC	S->F	succinate dehydrogenase subunit 3	0.970588	10648	T	yes
10696	REDO_keep	+	sdh3	1	C->T	CCT->TCT	P->S	succinate dehydrogenase subunit 3	0.877645	10695	T
10702	REDO_keep	+	sdh3	1	C->T	CTT->TTT	L->F	succinate dehydrogenase subunit 3	0.886949	10701	T
10709	REDO_keep	+	sdh3	2	C->T	CCG->CTG	P->L	succinate dehydrogenase subunit 3	0.876033	10708	C	yes
10763	REDO_keep	+	sdh3	2	C->T	TCT->TTT	S->F	succinate dehydrogenase subunit 3	0.919887	10762	T
10849	REDO_keep	+	sdh3	1	C->T	CGG->TGG	R->W	succinate dehydrogenase subunit 3	0.764286	10848	G
30590	REDO_keep	+	rps2	2	C->T	CCC->CTC	P->L	ribosomal protein S2	0.904971	30589	C
30611	REDO_keep	+	rps2	2	C->T	TCC->TTC	S->F	ribosomal protein S2	0.911544	30610	T
30857	REDO_keep	+	rps2	2	C->T	TCA->TTA	S->L	ribosomal protein S2	0.83089	30856	T
30872	REDO_keep	+	rps2	2	C->T	GCA->GTA	A->V	ribosomal protein S2	0.841499	30871	G	yes
30878	REDO_keep	+	rps2	2	C->T	TCA->TTA	S->L	ribosomal protein S2	0.852198	30877	T
30943	REDO_keep	+	rps2	1	C->T	CCT->TCT	P->S	ribosomal protein S2	0.793138	30942	T	yes
30967	REDO_keep	+	rps2	1	C->T	CGT->TGT	R->C	ribosomal protein S2	0.851185	30966	T	yes
30974	REDO_keep	+	rps2	2	C->T	TCG->TTG	S->L	ribosomal protein S2	0.820663	30973	T
30978	REDO_keep	+	rps2	3	C->T	ATC->ATT	I->I	ribosomal protein S2	0.664093	30977	T
32484	REDO_keep	+	nad1 exon2	1	C->T	CCT->TCT	P->S	NADH dehydrogenase subunit 1	0.777036	32483	C	yes
32506	REDO_keep	+	nad1 exon2	2	C->T	CCT->CTT	P->L	NADH dehydrogenase subunit 1	0.565688	32505	C	yes
33964	REDO_keep	+	nad1 exon3	2	C->T	TCG->TTG	S->L	NADH dehydrogenase subunit 1	0.714101	33963	T	yes
34000	REDO_keep	+	nad1 exon3	2	C->T	TCC->TTC	S->F	NADH dehydrogenase subunit 1	0.580124	33999	T	yes
34041	REDO_keep	+	nad1 exon3	1	C->T	CCT->TCT	P->S	NADH dehydrogenase subunit 1	0.620843	34040	T	yes
34072	REDO_keep	+	nad1 exon3	2	C->T	TCT->TTT	S->F	NADH dehydrogenase subunit 1	0.887714	34071	T	yes
34099	REDO_keep	+	nad1 exon3	2	C->T	TCA->TTA	S->L	NADH dehydrogenase subunit 1	0.596873	34098	T	yes
53181	REDO_keep	+	rps13	2	C->T	TCA->TTA	S->L	ribosomal protein S13	0.702771	53180	T	yes
53211	REDO_keep	+	rps13	2	C->T	TCA->TTA	S->L	ribosomal protein S13	0.781938	53210	T	yes
53255	REDO_keep	+	rps13	1	C->T	CGT->TGT	R->C	ribosomal protein S13	0.771121	53254	T	yes
53411	REDO_keep	+	rps13	1	C->T	CGT->TGT	R->C	ribosomal protein S13	0.884439	53410	T	yes
53442	REDO_keep	+	rps13	2	C->T	TCG->TTG	S->L	ribosomal protein S13	0.882734	53441	T	yes
54293	REDO_keep	+	ccmB	1	C->T	CAT->TAT	H->Y	cytochrome c maturation protein B	0.403493	54292	T
54308	REDO_keep	+	ccmB	1	C->T	CCC->TCC	P->S	cytochrome c maturation protein B	0.341085	54307	C	yes
54336	REDO_keep	+	ccmB	2	C->T	CCA->CTA	P->L	cytochrome c maturation protein B	0.338139	54335	C	yes
54345	REDO_keep	+	ccmB	2	C->T	TCG->TTG	S->L	cytochrome c maturation protein B	0.70274	54344	T	yes
54352	REDO_keep	+	ccmB	3	C->T	ATC->ATT	I->I	cytochrome c maturation protein B	0.186047	54351	T
54393	REDO_keep	+	ccmB	2	C->T	TCA->TTA	S->L	cytochrome c maturation protein B	0.680628	54392	T	yes
54402	REDO_keep	+	ccmB	2	C->T	TCC->TTC	S->F	cytochrome c maturation protein B	0.390764	54401	T	yes
54413	REDO_keep	+	ccmB	1	C->T	CCG->TTG	P->L	cytochrome c maturation protein B	0.189744	54412	T
54492	REDO_keep	+	ccmB	2	C->T	TCG->TTG	S->L	cytochrome c maturation protein B	0.583333	54491	T	yes
54578	REDO_keep	+	ccmB	1	C->T	CGT->TGT	R->C	cytochrome c maturation protein B	0.423237	54577	C	yes
54603	REDO_keep	+	ccmB	2	C->T	CCG->CTG	P->L	cytochrome c maturation protein B	0.466231	54602	C	yes
54632	REDO_keep	+	ccmB	1	C->T	CGG->TGG	R->W	cytochrome c maturation protein B	0.341912	54631	T	yes
54645	REDO_keep	+	ccmB	2	C->T	CCA->TTA	P->L	cytochrome c maturation protein B	0.19964	54644	C	yes
54657	REDO_keep	+	ccmB	2	C->T	CCG->CTG	P->L	cytochrome c maturation protein B	0.678309	54656	C	yes
54689	REDO_keep	+	ccmB	1	C->T	CGT->TGT	R->C	cytochrome c maturation protein B	0.291667	54688	T	yes
54693	REDO_keep	+	ccmB	2	C->T	TCG->TTG	S->L	cytochrome c maturation protein B	0.505455	54692	T	yes
54740	REDO_keep	+	ccmB	1	C->T	CCA->TTA	P->L	cytochrome c maturation protein B	0.285714	54739	T
54816	REDO_keep	+	ccmB	2	C->T	TCA->TTA	S->L	cytochrome c maturation protein B	0.421053	54815	T	yes
54819	REDO_keep	+	ccmB	2	C->T	TCG->TTG	S->L	cytochrome c maturation protein B	0.184211	54818	T	yes
54834	REDO_keep	+	ccmB	2	C->T	TCT->TTT	S->F	cytochrome c maturation protein B	0.395833	54833	T	yes
54837	REDO_keep	+	ccmB	2	C->T	CCG->CTG	P->L	cytochrome c maturation protein B	0.237389	54836	C	yes
54849	REDO_keep	+	ccmB	2	C->T	CCT->CTT	P->L	cytochrome c maturation protein B	0.546875	54848	C	yes
54852	REDO_keep	+	ccmB	2	C->T	TCT->TTT	S->F	cytochrome c maturation protein B	0.307453	54851	T	yes
85648	REDO_keep	-	cox1	2	C->T	CCG->CTG	P->L	cytochrome c oxidase subunit 1	0.989322	85649	C	yes
85658	REDO_keep	-	cox1	1	C->T	CCA->TCA	P->S	cytochrome c oxidase subunit 1	0.974347	85659	T	yes
85714	REDO_keep	-	cox1	2	C->T	TCA->TTA	S->L	cytochrome c oxidase subunit 1	0.995126	85715	T	yes
85742	REDO_keep	-	cox1	1	C->T	CGT->TGT	R->C	cytochrome c oxidase subunit 1	0.998379	85743	T	yes
85745	REDO_keep	-	cox1	1	C->T	CGT->TGT	R->C	cytochrome c oxidase subunit 1	0.996462	85746	T	yes
85769	REDO_keep	-	cox1	1	C->T	CCT->TCT	P->S	cytochrome c oxidase subunit 1	0.994218	85770	C	yes
85961	REDO_keep	-	cox1	1	C->T	CAC->TAC	H->Y	cytochrome c oxidase subunit 1	0.994141	85962	T	yes
86023	REDO_keep	-	cox1	2	C->T	GCG->GTG	A->V	cytochrome c oxidase subunit 1	0.986144	86024	G	yes
86110	REDO_keep	-	cox1	2	C->T	TCC->TTC	S->F	cytochrome c oxidase subunit 1	0.985759	86111	T	yes
86279	REDO_keep	-	cox1	1	C->T	CGG->TGG	R->W	cytochrome c oxidase subunit 1	0.991257	86280	T	yes
86287	REDO_keep	-	cox1	2	C->T	TCT->TTT	S->F	cytochrome c oxidase subunit 1	0.992578	86288	T	yes
86293	REDO_keep	-	cox1	2	C->T	CCT->CTT	P->L	cytochrome c oxidase subunit 1	0.990367	86294	C	yes
86367	REDO_keep	-	cox1	3	C->T	ATC->ATT	I->I	cytochrome c oxidase subunit 1	0.851521	86368	T
86401	REDO_keep	-	cox1	2	C->T	CCC->CTC	P->L	cytochrome c oxidase subunit 1	0.994031	86402	C	yes
86432	REDO_keep	-	cox1	1	C->T	CGG->TGG	R->W	cytochrome c oxidase subunit 1	0.995483	86433	T	yes
86479	REDO_keep	-	cox1	2	C->T	TCT->TTT	S->F	cytochrome c oxidase subunit 1	0.992024	86480	T	yes
86596	REDO_keep	-	cox1	2	C->T	TCA->TTA	S->L	cytochrome c oxidase subunit 1	0.991651	86597	T	yes
86632	REDO_keep	-	cox1	2	C->T	TCC->TTC	S->F	cytochrome c oxidase subunit 1	0.988504	86633	T	yes
86684	REDO_keep	-	cox1	1	C->T	CTA->TTA	L->L	cytochrome c oxidase subunit 1	0.809055	86685	T
86695	REDO_keep	-	cox1	2	C->T	TCT->TTT	S->F	cytochrome c oxidase subunit 1	0.996255	86696	T	yes
86795	REDO_keep	-	cox1	1	C->T	CCA->TCA	P->S	cytochrome c oxidase subunit 1	0.990513	86796	C	yes
86831	REDO_keep	-	cox1	1	C->T	CGG->TGG	R->W	cytochrome c oxidase subunit 1	0.994591	86832	C	yes
86893	REDO_keep	-	cox1	2	C->T	TCT->TTT	S->F	cytochrome c oxidase subunit 1	0.988156	86894	T	yes
86905	REDO_keep	-	cox1	2	C->T	TCT->TTT	S->F	cytochrome c oxidase subunit 1	0.987926	86906	T	yes
87132	REDO_keep	-	cox1	3	C->T	GTC->GTT	V->V	cytochrome c oxidase subunit 1	0.812912	87133	T
87136	REDO_keep	-	cox1	2	C->T	CCG->CTG	P->L	cytochrome c oxidase subunit 1	0.98116	87137	C	yes
87145	REDO_keep	-	cox1	2	C->T	ACG->ATG	T->M	cytochrome c oxidase subunit 1	0.854061	87146	A	yes
87437	REDO_keep	-	rps10	2	C->T	TCG->TTG	S->L	ribosomal protein S10	0.831132	87438	T	yes
87460	REDO_keep	-	rps10	3	C->T	ATC->ATT	I->I	ribosomal protein S10	0.823025	87461	T
88919	REDO_keep	-	rps10	1	C->T	CGG->TGG	R->W	ribosomal protein S10	0.960265	88920	T	yes
95691	REDO_keep	+	ccmC	2	C->T	TCC->TTC	S->F	cytochrome c biogenesis C	0.631764	95690	T
95762	REDO_keep	+	ccmC	1	C->T	CGG->TGG	R->W	cytochrome c biogenesis C	0.854575	95761	T	yes
95789	REDO_keep	+	ccmC	1	C->T	CAT->TAT	H->Y	cytochrome c biogenesis C	0.76824	95788	T	yes
95793	REDO_keep	+	ccmC	2	C->T	TCA->TTA	S->L	cytochrome c biogenesis C	0.788034	95792	T	yes
95801	REDO_keep	+	ccmC	1	C->T	CGG->TGG	R->W	cytochrome c biogenesis C	0.674617	95800	T	yes
95847	REDO_keep	+	ccmC	2	C->T	CCC->CTC	P->L	cytochrome c biogenesis C	0.796748	95846	C	yes
95865	REDO_keep	+	ccmC	2	C->T	GCG->GTG	A->V	cytochrome c biogenesis C	0.489456	95864	G	yes
95870	REDO_keep	+	ccmC	1	C->T	CGG->TGG	R->W	cytochrome c biogenesis C	0.70726	95869	T	yes
95913	REDO_keep	+	ccmC	2	C->T	TCC->TTC	S->F	cytochrome c biogenesis C	0.770956	95912	T	yes
95922	REDO_keep	+	ccmC	2	C->T	CCA->CTA	P->L	cytochrome c biogenesis C	0.832941	95921	C	yes
95967	REDO_keep	+	ccmC	2	C->T	ACA->ATA	T->I	cytochrome c biogenesis C	0.684362	95966	A	yes
95985	REDO_keep	+	ccmC	2	C->T	TCT->TTT	S->F	cytochrome c biogenesis C	0.748673	95984	T	yes
96017	REDO_keep	+	ccmC	1	C->T	CGG->TGG	R->W	cytochrome c biogenesis C	0.489642	96016	T	yes
96044	REDO_keep	+	ccmC	1	C->T	CGG->TGG	R->W	cytochrome c biogenesis C	0.605528	96043	T	yes
96081	REDO_keep	+	ccmC	2	C->T	TCG->TTG	S->L	cytochrome c biogenesis C	0.382838	96080	T	yes
96107	REDO_keep	+	ccmC	1	C->T	CGT->TGT	R->C	cytochrome c biogenesis C	0.22619	96106	G	yes
96122	REDO_keep	+	ccmC	1	C->T	CCT->TCT	P->S	cytochrome c biogenesis C	0.205128	96121	T	yes
96144	REDO_keep	+	ccmC	2	C->T	TCA->TTA	S->L	cytochrome c biogenesis C	0.229682	96143	T	yes
96183	REDO_keep	+	ccmC	2	C->T	TCT->TTT	S->F	cytochrome c biogenesis C	0.631399	96182	T	yes
96207	REDO_keep	+	ccmC	2	C->T	TCG->TTG	S->L	cytochrome c biogenesis C	0.492308	96206	T	yes
96254	REDO_keep	+	ccmC	1	C->T	CCT->TCT	P->S	cytochrome c biogenesis C	0.246418	96253	T	yes
96261	REDO_keep	+	ccmC	2	C->T	CCC->CTC	P->L	cytochrome c biogenesis C	0.326531	96260	C	yes
96291	REDO_keep	+	ccmC	2	C->T	TCC->TTC	S->F	cytochrome c biogenesis C	0.178161	96290	T	yes
96294	REDO_keep	+	ccmC	2	C->T	CCC->CTC	P->L	cytochrome c biogenesis C	0.273775	96293	C	yes
96300	REDO_keep	+	ccmC	2	C->T	TCA->TTA	S->L	cytochrome c biogenesis C	0.22093	96299	T
96305	REDO_keep	+	ccmC	1	C->T	CGT->TGT	R->C	cytochrome c biogenesis C	0.26393	96304	C
96342	REDO_keep	+	ccmC	2	C->T	CCA->CTA	P->L	cytochrome c biogenesis C	0.709544	96341	C	yes
96351	REDO_keep	+	ccmC	2	C->T	CCC->CTC	P->L	cytochrome c biogenesis C	0.392116	96350	C	yes
96359	REDO_keep	+	ccmC	1	C->T	CCC->TCC	P->S	cytochrome c biogenesis C	0.45339	96358	T	yes
97450	REDO_keep	+	matR	2	C->T	ACG->ATG	T->M	maturase	0.785772	97449	A	yes
97456	REDO_keep	+	matR	2	C->T	CCC->CTC	P->L	maturase	0.938393	97455	C	yes
97462	REDO_keep	+	matR	2	C->T	TCC->TTC	S->F	maturase	0.755367	97461	T
97623	REDO_keep	+	matR	1	C->T	CCA->TCA	P->S	maturase	0.841047	97622	C
97756	REDO_keep	+	matR	2	C->T	CCA->CTA	P->L	maturase	0.859386	97755	C	yes
97771	REDO_keep	+	matR	2	C->T	CCA->CTA	P->L	maturase	0.640693	97770	C	yes
98326	REDO_keep	+	matR	2	C->T	TCA->TTA	S->L	maturase	0.831194	98325	T	yes
98467	REDO_keep	+	matR	2	C->T	CCC->CTC	P->L	maturase	0.836022	98466	C	yes
99072	REDO_keep	+	matR	1	C->T	CGG->TGG	R->W	maturase	0.677567	99071	T	yes
99076	REDO_keep	+	matR	2	C->T	TCC->TTC	S->F	maturase	0.696794	99075	T	yes
99097	REDO_keep	+	matR	2	C->T	CCT->CTT	P->L	maturase	0.828554	99096	C	yes
99117	REDO_keep	+	matR	1	C->T	CGC->TGC	R->C	maturase	0.778877	99116	C	yes
99131	REDO_keep	+	matR	3	C->T	TAC->TAT	Y->Y	maturase	0.541654	99130	A
99184	REDO_keep	+	matR	2	C->T	CCT->CTT	P->L	maturase	0.899462	99183	C	yes
99223	REDO_keep	+	matR	2	C->T	CCA->CTA	P->L	maturase	0.89903	99222	C	yes
99231	REDO_keep	+	matR	1	C->T	CCC->TCC	P->S	maturase	0.826882	99230	C	yes
99241	REDO_keep	+	matR	2	C->T	TCA->TTA	S->L	maturase	0.700519	99240	T	yes
100088	REDO_keep	+	nad1 exon5	2	C->T	CCA->CTA	P->L	NADH dehydrogenase subunit 1	0.950394	100087	C	yes
100097	REDO_keep	+	nad1 exon5	2	C->T	TCG->TTG	S->L	NADH dehydrogenase subunit 1	0.905131	100096	T	yes
100106	REDO_keep	+	nad1 exon5	2	C->T	CCA->CTA	P->L	NADH dehydrogenase subunit 1	0.960242	100105	C	yes
100118	REDO_keep	+	nad1 exon5	2	C->T	CCA->CTA	P->L	NADH dehydrogenase subunit 1	0.891744	100117	C	yes
100142	REDO_keep	+	nad1 exon5	2	C->T	TCC->TTC	S->F	NADH dehydrogenase subunit 1	0.925234	100141	T	yes
100165	REDO_keep	+	nad1 exon5	1	C->T	CGG->TGG	R->W	NADH dehydrogenase subunit 1	0.954571	100164	C	yes
100193	REDO_keep	+	nad1 exon5	2	C->T	CCG->CTG	P->L	NADH dehydrogenase subunit 1	0.915313	100192	C	yes
100247	REDO_keep	+	nad1 exon5	2	C->T	TCA->TTA	S->L	NADH dehydrogenase subunit 1	0.983956	100246	T	yes
100261	REDO_keep	+	nad1 exon5	1	C->T	CGG->TGG	R->W	NADH dehydrogenase subunit 1	0.973763	100260	C	yes
100291	REDO_keep	+	nad1 exon5	1	C->T	CGG->TGG	R->W	NADH dehydrogenase subunit 1	0.933642	100290	T	yes
100300	REDO_keep	+	nad1 exon5	1	C->T	CCC->TCC	P->S	NADH dehydrogenase subunit 1	0.941308	100299	C
100316	REDO_keep	+	nad1 exon5	2	C->T	CCA->CTA	P->L	NADH dehydrogenase subunit 1	0.933974	100315	C	yes
107291	REDO_keep	+	nad1 exon1	2	C->T	ACG->ATG	T->M	NADH dehydrogenase subunit 1	0.637977	107290	A	yes
107456	REDO_keep	+	nad1 exon1	2	C->T	TCG->TTG	S->L	NADH dehydrogenase subunit 1	0.95808	107455	T	yes
107504	REDO_keep	+	nad1 exon1	2	C->T	TCC->TTC	S->F	NADH dehydrogenase subunit 1	0.95872	107503	T	yes
107657	REDO_keep	+	nad1 exon1	2	C->T	ACA->ATA	T->I	NADH dehydrogenase subunit 1	0.901468	107656	A	yes
107665	REDO_keep	+	nad1 exon1	1	C->T	CGG->TGG	R->W	NADH dehydrogenase subunit 1	0.883378	107664	T	yes
119454	REDO_keep	+	rps19	2	C->T	TCG->TTG	S->L	ribosomal protein S19	0.520231	119453	T	yes
119559	REDO_keep	+	rps19	2	C->T	TCT->TTT	S->F	ribosomal protein S19	0.888889	119558	T
122827	REDO_keep	+	rpl10	3	C->T	TTC->TTT	F->F	ribosomal protein L10	0.431166	122826	T
122901	REDO_keep	+	rpl10	2	C->T	TCA->TTA	S->L	ribosomal protein L10	0.983239	122900	T
122919	REDO_keep	+	rpl10	2	C->T	TCG->TTG	S->L	ribosomal protein L10	0.985058	122918	T
123048	REDO_keep	+	rpl10	2	C->T	TCG->TTG	S->L	ribosomal protein L10	0.99408	123047	T
123120	REDO_keep	+	rpl10	2	C->T	TCA->TTA	S->L	ribosomal protein L10	0.992574	123119	T
123225	REDO_keep	+	rpl10	2	C->T	TCA->TTA	S->L	ribosomal protein L10	0.990265	123224	T
125537	REDO_keep	-	rps4	1	C->T	CGG->TGG	R->W	ribosomal protein S4	0.841928	125538	T
125542	REDO_keep	-	rps4	2	C->T	CCT->CTT	P->L	ribosomal protein S4	0.910775	125543	C
125551	REDO_keep	-	rps4	2	C->T	CCA->CTA	P->L	ribosomal protein S4	0.925424	125552	C	yes
125602	REDO_keep	-	rps4	2	C->T	TCT->TTT	S->F	ribosomal protein S4	0.926022	125603	T	yes
125617	REDO_keep	-	rps4	2	C->T	CCA->CTA	P->L	ribosomal protein S4	0.882032	125618	C	yes
125627	REDO_keep	-	rps4	1	C->T	CAT->TAT	H->Y	ribosomal protein S4	0.929277	125628	T	yes
125638	REDO_keep	-	rps4	2	C->T	TCG->TTG	S->L	ribosomal protein S4	0.793272	125639	T	yes
125716	REDO_keep	-	rps4	2	C->T	TCG->TTG	S->L	ribosomal protein S4	0.843613	125717	T
125774	REDO_keep	-	rps4	1	C->T	CTA->TTA	L->L	ribosomal protein S4	0.460761	125775	C
125782	REDO_keep	-	rps4	2	C->T	TCC->TTC	S->F	ribosomal protein S4	0.170748	125783	T
125787	REDO_keep	-	rps4	3	C->T	TTC->TTT	F->F	ribosomal protein S4	0.200817	125788	T
125854	REDO_keep	-	rps4	2	C->T	TCA->TTA	S->L	ribosomal protein S4	0.901765	125855	T
125881	REDO_keep	-	rps4	2	C->T	TCA->TTA	S->L	ribosomal protein S4	0.829787	125882	T
126037	REDO_keep	-	rps4	2	C->T	TCA->TTA	S->L	ribosomal protein S4	0.863481	126038	T	yes
126045	REDO_keep	-	rps4	3	C->T	ATC->ATT	I->I	ribosomal protein S4	0.710072	126046	T
126184	REDO_keep	-	rps4	2	C->T	CCG->CTG	P->L	ribosomal protein S4	0.900927	126185	C	yes
126212	REDO_keep	-	rps4	1	C->T	CGT->TGT	R->C	ribosomal protein S4	0.899692	126213	T
126229	REDO_keep	-	rps4	2	C->T	CCG->CTG	P->L	ribosomal protein S4	0.961006	126230	C	yes
126241	REDO_keep	-	rps4	2	C->T	TCG->TTG	S->L	ribosomal protein S4	0.907358	126242	T	yes
126253	REDO_keep	-	rps4	2	C->T	CCA->CTA	P->L	ribosomal protein S4	0.85119	126254	C	yes
126262	REDO_keep	-	rps4	2	C->T	CCA->CTA	P->L	ribosomal protein S4	0.858193	126263	C	yes
126349	REDO_keep	-	rps4	2	C->T	TCA->TTA	S->L	ribosomal protein S4	0.916414	126350	T	yes
126380	REDO_keep	-	rps4	1	C->T	CCG->TCG	P->S	ribosomal protein S4	0.945153	126381	T
126464	REDO_keep	-	rps4	1	C->T	CGG->TGG	R->W	ribosomal protein S4	0.829574	126465	T	yes
132994	REDO_keep	+	nad2 exon3	2	C->T	TCT->TTT	S->F	NADH dehydrogenase subunit 2	0.950295	132993	T	yes
133009	REDO_keep	+	nad2 exon3	2	C->T	TCT->TTT	S->F	NADH dehydrogenase subunit 2	0.942404	133008	T	yes
133012	REDO_keep	+	nad2 exon3	2	C->T	CCA->CTA	P->L	NADH dehydrogenase subunit 2	0.942057	133011	C	yes
136176	REDO_keep	+	nad2 exon4	2	C->T	TCT->TTT	S->F	NADH dehydrogenase subunit 2	0.974176	136175	T	yes
136188	REDO_keep	+	nad2 exon4	2	C->T	TCA->TTA	S->L	NADH dehydrogenase subunit 2	0.981601	136187	T	yes
136193	REDO_keep	+	nad2 exon4	1	C->T	CTT->TTT	L->F	NADH dehydrogenase subunit 2	0.930109	136192	T
136197	REDO_keep	+	nad2 exon4	2	C->T	TCT->TTT	S->F	NADH dehydrogenase subunit 2	0.987025	136196	T	yes
136235	REDO_keep	+	nad2 exon4	1	C->T	CTC->TTC	L->F	NADH dehydrogenase subunit 2	0.9707	136234	C	yes
136308	REDO_keep	+	nad2 exon4	2	C->T	CCT->CTT	P->L	NADH dehydrogenase subunit 2	0.988981	136307	C	yes
136316	REDO_keep	+	nad2 exon4	1	C->T	CAT->TAT	H->Y	NADH dehydrogenase subunit 2	0.980981	136315	T	yes
136346	REDO_keep	+	nad2 exon4	1	C->T	CGT->TGT	R->C	NADH dehydrogenase subunit 2	0.984813	136345	T	yes
136350	REDO_keep	+	nad2 exon4	2	C->T	ACT->ATT	T->I	NADH dehydrogenase subunit 2	0.963241	136349	A	yes
136416	REDO_keep	+	nad2 exon4	2	C->T	TCA->TTA	S->L	NADH dehydrogenase subunit 2	0.969058	136415	T	yes
136446	REDO_keep	+	nad2 exon4	2	C->T	CCA->CTA	P->L	NADH dehydrogenase subunit 2	0.990901	136445	C	yes
136634	REDO_keep	+	nad2 exon4	1	C->T	CCA->TCA	P->S	NADH dehydrogenase subunit 2	0.988192	136633	C
136664	REDO_keep	+	nad2 exon4	1	C->T	CGT->TGT	R->C	NADH dehydrogenase subunit 2	0.976042	136663	T	yes
139717	REDO_keep	+	nad2 exon5	2	C->T	GCG->GTG	A->V	NADH dehydrogenase subunit 2	0.99071	139716	G	yes
139731	REDO_keep	+	nad2 exon5	1	C->T	CTT->TTT	L->F	NADH dehydrogenase subunit 2	0.991383	139730	T	yes
139819	REDO_keep	+	nad2 exon5	2	C->T	TCA->TTA	S->L	NADH dehydrogenase subunit 2	0.979723	139818	T	yes
139822	REDO_keep	+	nad2 exon5	2	C->T	TCC->TTC	S->F	NADH dehydrogenase subunit 2	0.977712	139821	T	yes
139835	REDO_keep	+	nad2 exon5	3	C->T	CCC->CCT	P->P	NADH dehydrogenase subunit 2	0.483871	139834	C
139876	REDO_keep	+	nad2 exon5	2	C->T	TCA->TTA	S->L	NADH dehydrogenase subunit 2	0.989064	139875	T	yes
150517	REDO_keep	+	nad9	2	C->T	CCA->CTA	P->L	NADH dehydrogenase subunit 9	0.745259	150516	C
150544	REDO_keep	+	nad9	2	C->T	TCC->TTC	S->F	NADH dehydrogenase subunit 9	0.939861	150543	T
150595	REDO_keep	+	nad9	2	C->T	TCA->TTA	S->L	NADH dehydrogenase subunit 9	0.948781	150594	T
150616	REDO_keep	+	nad9	2	C->T	CCA->CTA	P->L	NADH dehydrogenase subunit 9	0.938792	150615	C	yes
150670	REDO_keep	+	nad9	2	C->T	TCG->TTG	S->L	NADH dehydrogenase subunit 9	0.905136	150669	T	yes
150693	REDO_keep	+	nad9	1	C->T	CAT->TAT	H->Y	NADH dehydrogenase subunit 9	0.66846	150692	T	yes
150726	REDO_keep	+	nad9	1	C->T	CAT->TAT	H->Y	NADH dehydrogenase subunit 9	0.952127	150725	C	yes
150801	REDO_keep	+	nad9	1	C->T	CCG->TCG	P->S	NADH dehydrogenase subunit 9	0.949638	150800	T	yes
150831	REDO_keep	+	nad9	1	C->T	CGG->TGG	R->W	NADH dehydrogenase subunit 9	0.955862	150830	C	yes
150859	REDO_keep	+	nad9	2	C->T	TCC->TTC	S->F	NADH dehydrogenase subunit 9	0.849048	150858	T	yes
150901	REDO_keep	+	nad9	2	C->T	TCA->TTA	S->L	NADH dehydrogenase subunit 9	0.937805	150900	T	yes
150909	REDO_keep	+	nad9	1	C->T	CAT->TAT	H->Y	NADH dehydrogenase subunit 9	0.943269	150908	T	yes
150942	REDO_keep	+	nad9	1	C->T	CTT->TTT	L->F	NADH dehydrogenase subunit 9	0.927252	150941	C	yes
151042	REDO_keep	+	nad9	2	C->T	TCT->TTT	S->F	NADH dehydrogenase subunit 9	0.963574	151041	T	yes
153346	REDO_keep	+	cox3	3	C->T	CTC->CTT	L->L	cytochrome c oxidase subunit 3	0.825532	153345	T
153522	REDO_keep	+	cox3	2	C->T	CCT->CTT	P->L	cytochrome c oxidase subunit 3	0.89149	153521	C	yes
153534	REDO_keep	+	cox3	2	C->T	TCT->TTT	S->F	cytochrome c oxidase subunit 3	0.767901	153533	T	yes
153540	REDO_keep	+	cox3	2	C->T	CCG->CTG	P->L	cytochrome c oxidase subunit 3	0.869501	153539	C	yes
153566	REDO_keep	+	cox3	1	C->T	CTT->TTT	L->F	cytochrome c oxidase subunit 3	0.916079	153565	C	yes
153575	REDO_keep	+	cox3	1	C->T	CTT->TTT	L->F	cytochrome c oxidase subunit 3	0.735537	153574	T	yes
153581	REDO_keep	+	cox3	1	C->T	CGG->TGG	R->W	cytochrome c oxidase subunit 3	0.779963	153580	T	yes
153588	REDO_keep	+	cox3	2	C->T	TCT->TTT	S->F	cytochrome c oxidase subunit 3	0.665067	153587	T	yes
153591	REDO_keep	+	cox3	2	C->T	TCT->TTT	S->F	cytochrome c oxidase subunit 3	0.621415	153590	T	yes
153690	REDO_keep	+	cox3	2	C->T	CCT->CTT	P->L	cytochrome c oxidase subunit 3	0.971464	153689	C	yes
153696	REDO_keep	+	cox3	2	C->T	CCC->CTC	P->L	cytochrome c oxidase subunit 3	0.971293	153695	C	yes
153789	REDO_keep	+	cox3	2	C->T	TCA->TTA	S->L	cytochrome c oxidase subunit 3	0.971448	153788	T	yes
153804	REDO_keep	+	cox3	2	C->T	TCC->TTC	S->F	cytochrome c oxidase subunit 3	0.99562	153803	T	yes
153879	REDO_keep	+	cox3	2	C->T	TCC->TTC	S->F	cytochrome c oxidase subunit 3	0.993748	153878	T	yes
153911	REDO_keep	+	cox3	1	C->T	CTT->TTT	L->F	cytochrome c oxidase subunit 3	0.925778	153910	T
154018	REDO_keep	+	cox3	3	C->T	TTC->TTT	F->F	cytochrome c oxidase subunit 3	0.31239	154017	T
154031	REDO_keep	+	cox3	1	C->T	CGG->TGG	R->W	cytochrome c oxidase subunit 3	0.993948	154030	T	yes
154031	REDO_keep	+	sdh4	2	C->T	TCG->TTG	S->L	succinate dehydrogenase subunit 4	0.993948	154030	T	yes
154041	REDO_keep	+	cox3	2	C->T	CCA->CTA	P->L	cytochrome c oxidase subunit 3	0.984829	154040	C	yes
154041	REDO_keep	+	sdh4	3	C->T	CCC->CCT	P->P	succinate dehydrogenase subunit 4	0.984829	154040	C	yes
154196	REDO_keep	+	sdh4	2	C->T	TCC->TTC	S->F	succinate dehydrogenase subunit 4	0.968043	154195	T
154202	REDO_keep	+	sdh4	2	C->T	CCT->CTT	P->L	succinate dehydrogenase subunit 4	0.953916	154201	C
154258	REDO_keep	+	sdh4	1	C->T	CAT->TAT	H->Y	succinate dehydrogenase subunit 4	0.987516	154257	T
154343	REDO_keep	+	sdh4	2	C->T	TCT->TTT	S->F	succinate dehydrogenase subunit 4	0.857647	154342	T
154347	REDO_keep	+	sdh4	3	C->T	CTC->CTT	L->L	succinate dehydrogenase subunit 4	0.791597	154346	T
154358	REDO_keep	+	sdh4	2	C->T	CCG->CTG	P->L	succinate dehydrogenase subunit 4	0.925968	154357	C
162082	REDO_keep	-	nad5 exon2	2	C->T	CCC->CTC	P->L	NADH dehydrogenase subunit 5	0.80381	162083	C	yes
162106	REDO_keep	-	nad5 exon2	2	C->T	TCA->TTA	S->L	NADH dehydrogenase subunit 5	0.830645	162107	T	yes
162196	REDO_keep	-	nad5 exon2	2	C->T	TCA->TTA	S->L	NADH dehydrogenase subunit 5	0.983467	162197	T	yes
162331	REDO_keep	-	nad5 exon2	2	C->T	TCT->TTT	S->F	NADH dehydrogenase subunit 5	0.991009	162332	T	yes
162446	REDO_keep	-	nad5 exon2	1	C->T	CCG->TCG	P->S	NADH dehydrogenase subunit 5	0.983273	162447	T	yes
162461	REDO_keep	-	nad5 exon2	1	C->T	CTC->TTC	L->F	NADH dehydrogenase subunit 5	0.994287	162462	A	yes
162493	REDO_keep	-	nad5 exon2	2	C->T	TCA->TTA	S->L	NADH dehydrogenase subunit 5	0.987506	162494	T	yes
162521	REDO_keep	-	nad5 exon2	1	C->T	CCC->TCC	P->S	NADH dehydrogenase subunit 5	0.988682	162522	T	yes
162550	REDO_keep	-	nad5 exon2	2	C->T	TCA->TTA	S->L	NADH dehydrogenase subunit 5	0.987802	162551	T	yes
162560	REDO_keep	-	nad5 exon2	1	C->T	CGT->TGT	R->C	NADH dehydrogenase subunit 5	0.984985	162561	T	yes
162631	REDO_keep	-	nad5 exon2	2	C->T	ACG->ATG	T->M	NADH dehydrogenase subunit 5	0.98126	162632	A	yes
162643	REDO_keep	-	nad5 exon2	2	C->T	TCT->TTT	S->F	NADH dehydrogenase subunit 5	0.981095	162644	T	yes
162671	REDO_keep	-	nad5 exon2	1	C->T	CCA->TCA	P->S	NADH dehydrogenase subunit 5	0.984872	162672	C	yes
162724	REDO_keep	-	nad5 exon2	2	C->T	ACG->ATG	T->M	NADH dehydrogenase subunit 5	0.987581	162725	A	yes
162742	REDO_keep	-	nad5 exon2	2	C->T	TCG->TTG	S->L	NADH dehydrogenase subunit 5	0.974343	162743	T	yes
162781	REDO_keep	-	nad5 exon2	2	C->T	TCA->TTA	S->L	NADH dehydrogenase subunit 5	0.93232	162782	T	yes
162785	REDO_keep	-	nad5 exon2	1	C->T	CGG->TGG	R->W	NADH dehydrogenase subunit 5	0.945682	162786	T	yes
162793	REDO_keep	-	nad5 exon2	2	C->T	TCG->TTG	S->L	NADH dehydrogenase subunit 5	0.91349	162794	T	yes
162817	REDO_keep	-	nad5 exon2	2	C->T	GCT->GTT	A->V	NADH dehydrogenase subunit 5	0.794118	162818	G	yes
162830	REDO_keep	-	nad5 exon2	1	C->T	CTT->TTT	L->F	NADH dehydrogenase subunit 5	0.930348	162831	T	yes
162908	REDO_keep	-	nad5 exon2	1	C->T	CGT->TGT	R->C	NADH dehydrogenase subunit 5	0.811659	162909	T	yes
162925	REDO_keep	-	nad5 exon2	2	C->T	TCT->TTT	S->F	NADH dehydrogenase subunit 5	0.8327	162926	T	yes
162953	REDO_keep	-	nad5 exon2	1	C->T	CGT->TGT	R->C	NADH dehydrogenase subunit 5	0.689046	162954	T	yes
162958	REDO_keep	-	nad5 exon2	2	C->T	TCG->TTG	S->L	NADH dehydrogenase subunit 5	0.758865	162959	T	yes
162967	REDO_keep	-	nad5 exon2	2	C->T	CCT->CTT	P->L	NADH dehydrogenase subunit 5	0.819936	162968	C	yes
163000	REDO_keep	-	nad5 exon2	2	C->T	CCT->CTT	P->L	NADH dehydrogenase subunit 5	0.916372	163001	C	yes
163012	REDO_keep	-	nad5 exon2	2	C->T	ACT->ATT	T->I	NADH dehydrogenase subunit 5	0.933255	163013	A	yes
163108	REDO_keep	-	nad5 exon2	2	C->T	TCT->TTT	S->F	NADH dehydrogenase subunit 5	0.984402	163109	T	yes
163132	REDO_keep	-	nad5 exon2	2	C->T	CCA->CTA	P->L	NADH dehydrogenase subunit 5	0.948068	163133	C	yes
163191	REDO_keep	-	nad5 exon2	3	C->T	TCC->TCT	S->S	NADH dehydrogenase subunit 5	0.843116	163192	C
163234	REDO_keep	-	nad5 exon2	2	C->T	TCC->TTC	S->F	NADH dehydrogenase subunit 5	0.970448	163235	T	yes
163249	REDO_keep	-	nad5 exon2	2	C->T	TCA->TTA	S->L	NADH dehydrogenase subunit 5	0.978794	163250	T	yes
163264	REDO_keep	-	nad5 exon2	2	C->T	CCG->CTG	P->L	NADH dehydrogenase subunit 5	0.980428	163265	C	yes
164169	REDO_keep	-	nad5 exon1	2	C->T	CCG->CTG	P->L	NADH dehydrogenase subunit 5	0.968079	164170	C	yes
165736	REDO_keep	-	rps12	1	C->T	CGT->TGT	R->C	ribosomal protein S12	0.816248	165737	T	yes
165741	REDO_keep	-	rps12	2	C->T	TCC->TTC	S->F	ribosomal protein S12	0.849038	165742	T
165756	REDO_keep	-	rps12	2	C->T	TCG->TTG	S->L	ribosomal protein S12	0.867438	165757	T	yes
165793	REDO_keep	-	rps12	1	C->T	CCT->TCT	P->S	ribosomal protein S12	0.824806	165794	T	yes
165804	REDO_keep	-	rps12	2	C->T	TCG->TTG	S->L	ribosomal protein S12	0.845718	165805	T	yes
165829	REDO_keep	-	rps12	1	C->T	CAC->TAC	H->Y	ribosomal protein S12	0.891291	165830	T	yes
165913	REDO_keep	-	rps12	1	C->T	CCG->TCG	P->S	ribosomal protein S12	0.785714	165914	T	yes
165921	REDO_keep	-	rps12	2	C->T	CCG->CTG	P->L	ribosomal protein S12	0.771635	165922	C	yes
165925	REDO_keep	-	rps12	1	C->T	CGC->TGC	R->C	ribosomal protein S12	0.797943	165926	A	yes
165954	REDO_keep	-	rps12	2	C->T	TCG->TTG	S->L	ribosomal protein S12	0.799215	165955	T	yes
166085	REDO_keep	-	nad3	1	C->T	CGG->TGG	R->W	NADH dehydrogenase subunit 3	0.658242	166086	T	yes
166090	REDO_keep	-	nad3	2	C->T	TCG->TTG	S->L	NADH dehydrogenase subunit 3	0.777533	166091	T	yes
166159	REDO_keep	-	nad3	2	C->T	TCT->TTT	S->F	NADH dehydrogenase subunit 3	0.519928	166160	T	yes
166183	REDO_keep	-	nad3	2	C->T	CCC->CTC	P->L	NADH dehydrogenase subunit 3	0.194595	166184	C	yes
166267	REDO_keep	-	nad3	2	C->T	TCC->TTC	S->F	NADH dehydrogenase subunit 3	0.227273	166268	T	yes
166288	REDO_keep	-	nad3	2	C->T	TCC->TTC	S->F	NADH dehydrogenase subunit 3	0.192771	166289	T	yes
166354	REDO_keep	-	nad3	2	C->T	CCA->CTA	P->L	NADH dehydrogenase subunit 3	0.527546	166355	C	yes
166390	REDO_keep	-	nad3	2	C->T	CCG->CTG	P->L	NADH dehydrogenase subunit 3	0.460292	166391	C	yes
166412	REDO_keep	-	nad3	1	C->T	CGT->TGT	R->C	NADH dehydrogenase subunit 3	0.614876	166413	T	yes
166429	REDO_keep	-	nad3	2	C->T	TCG->TTG	S->L	NADH dehydrogenase subunit 3	0.4061	166430	T
175631	REDO_keep	+	rpl2	3	C->T	CCC->CCT	P->P	ribosomal protein L2	0.783019	175630	C
176273	REDO_keep	+	rps3	1	C->T	CGG->TGG	R->W	ribosomal protein S3	0.647059	176272	T	yes
179079	REDO_keep	+	rps3	2	C->T	TCA->TTA	S->L	ribosomal protein S3	0.905263	179078	T
179113	REDO_keep	+	rps3	3	C->T	TTC->TTT	F->F	ribosomal protein S3	0.748792	179112	T
179118	REDO_keep	+	rps3	2	C->T	TCG->TTG	S->L	ribosomal protein S3	0.879227	179117	T
179499	REDO_keep	+	rps3	2	C->T	TCA->TTA	S->L	ribosomal protein S3	0.913081	179498	T
179877	REDO_keep	+	rps3	2	C->T	TCG->TTG	S->L	ribosomal protein S3	0.968695	179876	T
180018	REDO_keep	+	rps3	2	C->T	CCA->CTA	P->L	ribosomal protein S3	0.978816	180017	C	yes
180301	REDO_keep	+	rps3	3	C->T	ACC->ACT	T->T	ribosomal protein S3	0.540159	180300	C
180348	REDO_keep	+	rps3	2	C->T	CCG->CTG	P->L	ribosomal protein S3	0.972378	180347	C	yes
180375	REDO_keep	+	rps3	2	C->T	CCG->CTG	P->L	ribosomal protein S3	0.96034	180374	C	yes
180486	REDO_keep	+	rps3	2	C->T	TCA->TTA	S->L	ribosomal protein S3	0.976874	180485	T	yes
180572	REDO_keep	+	rps3	1	C->T	CCT->TCT	P->S	ribosomal protein S3	0.959369	180571	T
180603	REDO_keep	+	rps3	2	C->T	TCA->TTA	S->L	ribosomal protein S3	0.982962	180602	T	yes
180617	REDO_keep	+	rps3	1	C->T	CGG->TGG	R->W	ribosomal protein S3	0.98374	180616	G	yes
180811	REDO_keep	+	rpl16	2	C->T	ACA->ATA	T->I	ribosomal protein L16	0.963518	180810	A	yes
180879	REDO_keep	+	rpl16	1	C->T	CTC->TTC	L->F	ribosomal protein L16	0.904526	180878	T	yes
180982	REDO_keep	+	rpl16	2	C->T	CCA->CTA	P->L	ribosomal protein L16	0.981797	180981	C	yes
181048	REDO_keep	+	rpl16	2	C->T	CCA->CTA	P->L	ribosomal protein L16	0.966384	181047	C	yes
181054	REDO_keep	+	rpl16	2	C->T	TCG->TTG	S->L	ribosomal protein L16	0.985503	181053	T	yes
186693	REDO_keep	+	nad1 exon4	2	C->T	TCT->TTT	S->F	NADH dehydrogenase subunit 1	0.538043	186692	T
186702	REDO_keep	+	nad1 exon4	2	C->T	TCT->TTT	S->F	NADH dehydrogenase subunit 1	0.681818	186701	T
188903	REDO_keep	+	atp6	2	C->T	CCC->CTC	P->L	ATPase subunit 6	0.990783	188902	C
188936	REDO_keep	+	atp6	2	C->T	TCT->TTT	S->F	ATPase subunit 6	0.986837	188935	T
188946	REDO_keep	+	atp6	3	C->T	TTC->TTT	F->F	ATPase subunit 6	0.370912	188945	T
188953	REDO_keep	+	atp6	1	C->T	CCA->TCA	P->S	ATPase subunit 6	0.994724	188952	T	yes
189032	REDO_keep	+	atp6	2	C->T	TCA->TTA	S->L	ATPase subunit 6	0.977233	189031	T	yes
189070	REDO_keep	+	atp6	1	C->T	CAT->TAT	H->Y	ATPase subunit 6	0.984868	189069	T	yes
189083	REDO_keep	+	atp6	2	C->T	CCG->CTG	P->L	ATPase subunit 6	0.980185	189082	C	yes
189089	REDO_keep	+	atp6	2	C->T	CCG->CTG	P->L	ATPase subunit 6	0.972721	189088	C	yes
189145	REDO_keep	+	atp6	1	C->T	CGC->TGC	R->C	ATPase subunit 6	0.968232	189144	T	yes
189152	REDO_keep	+	atp6	2	C->T	TCG->TTG	S->L	ATPase subunit 6	0.943681	189151	T	yes
189170	REDO_keep	+	atp6	2	C->T	TCG->TTG	S->L	ATPase subunit 6	0.958203	189169	T	yes
189178	REDO_keep	+	atp6	1	C->T	CGT->TGT	R->C	ATPase subunit 6	0.942132	189177	T	yes
189245	REDO_keep	+	atp6	2	C->T	CCC->CTC	P->L	ATPase subunit 6	0.991781	189244	C	yes
189253	REDO_keep	+	atp6	1	C->T	CCT->TCT	P->S	ATPase subunit 6	0.992878	189252	T	yes
189317	REDO_keep	+	atp6	2	C->T	TCA->TTA	S->L	ATPase subunit 6	0.987817	189316	T	yes
189371	REDO_keep	+	atp6	2	C->T	CCA->CTA	P->L	ATPase subunit 6	0.979761	189370	C	yes
189376	REDO_keep	+	atp6	1	C->T	CCT->TCT	P->S	ATPase subunit 6	0.992914	189375	C	yes
189379	REDO_keep	+	atp6	1	C->T	CAT->TAT	H->Y	ATPase subunit 6	0.992795	189378	T	yes
189401	REDO_keep	+	atp6	2	C->T	TCA->TTA	S->L	ATPase subunit 6	0.994682	189400	T	yes
189443	REDO_keep	+	atp6	2	C->T	TCA->TTA	S->L	ATPase subunit 6	0.99754	189442	T	yes
189464	REDO_keep	+	atp6	2	C->T	TCC->TTC	S->F	ATPase subunit 6	0.994769	189463	T	yes
189572	REDO_keep	+	atp6	2	C->T	TCA->TTA	S->L	ATPase subunit 6	0.980589	189571	T	yes
189580	REDO_keep	+	atp6	1	C->T	CAT->TAT	H->Y	ATPase subunit 6	0.98019	189579	T	yes
189587	REDO_keep	+	atp6	2	C->T	TCT->TTT	S->F	ATPase subunit 6	0.986422	189586	T	yes
189596	REDO_keep	+	atp6	2	C->T	TCA->TTA	S->L	ATPase subunit 6	0.981855	189595	T	yes
189623	REDO_keep	+	atp6	2	C->T	ACA->ATA	T->I	ATPase subunit 6	0.955294	189622	A	yes
189634	REDO_keep	+	atp6	1	C->T	CAA->TAA	Q->*	ATPase subunit 6	0.959677	189633	T	yes
223050	REDO_keep	+	nad4 exon1	2	C->T	CCT->CTT	P->L	NADH dehydrogenase subunit 4	0.950889	223049	C	yes
223056	REDO_keep	+	nad4 exon1	2	C->T	CCG->CTG	P->L	NADH dehydrogenase subunit 4	0.957829	223055	C	yes
223080	REDO_keep	+	nad4 exon1	2	C->T	ACT->ATT	T->I	NADH dehydrogenase subunit 4	0.879641	223079	A	yes
223083	REDO_keep	+	nad4 exon1	2	C->T	CCT->CTT	P->L	NADH dehydrogenase subunit 4	0.909581	223082	C	yes
223113	REDO_keep	+	nad4 exon1	2	C->T	CCG->CTG	P->L	NADH dehydrogenase subunit 4	0.929176	223112	C	yes
223160	REDO_keep	+	nad4 exon1	1	C->T	CCC->TCC	P->S	NADH dehydrogenase subunit 4	0.950957	223159	T	yes
223164	REDO_keep	+	nad4 exon1	2	C->T	CCT->CTT	P->L	NADH dehydrogenase subunit 4	0.932132	223163	C	yes
223203	REDO_keep	+	nad4 exon1	2	C->T	TCT->TTT	S->F	NADH dehydrogenase subunit 4	0.967604	223202	T	yes
223323	REDO_keep	+	nad4 exon1	2	C->T	TCA->TTA	S->L	NADH dehydrogenase subunit 4	0.956941	223322	T	yes
223368	REDO_keep	+	nad4 exon1	2	C->T	ACA->ATA	T->I	NADH dehydrogenase subunit 4	0.936492	223367	A	yes
223374	REDO_keep	+	nad4 exon1	2	C->T	TCT->TTT	S->F	NADH dehydrogenase subunit 4	0.936126	223373	T	yes
223382	REDO_keep	+	nad4 exon1	1	C->T	CGT->TGT	R->C	NADH dehydrogenase subunit 4	0.936373	223381	T	yes
223409	REDO_keep	+	nad4 exon1	1	C->T	CGC->TGC	R->C	NADH dehydrogenase subunit 4	0.844371	223408	C	yes
223422	REDO_keep	+	nad4 exon1	2	C->T	CCT->CTT	P->L	NADH dehydrogenase subunit 4	0.5	223421	C	yes
223439	REDO_keep	+	nad4 exon1	1	C->T	CTT->TTT	L->F	NADH dehydrogenase subunit 4	0.416667	223438	T	yes
223455	REDO_keep	+	nad4 exon1	2	C->T	CCA->CTA	P->L	NADH dehydrogenase subunit 4	0.803653	223454	C	yes
225063	REDO_keep	+	nad4 exon2	2	C->T	TCA->TTA	S->L	NADH dehydrogenase subunit 4	0.977004	225062	T	yes
225138	REDO_keep	+	nad4 exon2	2	C->T	TCA->TTA	S->L	NADH dehydrogenase subunit 4	0.991721	225137	T	yes
225176	REDO_keep	+	nad4 exon2	1	C->T	CTA->TTA	L->L	NADH dehydrogenase subunit 4	0.300143	225175	T
225189	REDO_keep	+	nad4 exon2	2	C->T	TCT->TTT	S->F	NADH dehydrogenase subunit 4	0.988015	225188	T	yes
225240	REDO_keep	+	nad4 exon2	2	C->T	TCA->TTA	S->L	NADH dehydrogenase subunit 4	0.983965	225239	T	yes
225297	REDO_keep	+	nad4 exon2	2	C->T	CCT->CTT	P->L	NADH dehydrogenase subunit 4	0.980914	225296	C	yes
225300	REDO_keep	+	nad4 exon2	2	C->T	TCA->TTA	S->L	NADH dehydrogenase subunit 4	0.984493	225299	T	yes
225314	REDO_keep	+	nad4 exon2	1	C->T	CAC->TAC	H->Y	NADH dehydrogenase subunit 4	0.975661	225313	C	yes
225386	REDO_keep	+	nad4 exon2	1	C->T	CCA->TTA	P->L	NADH dehydrogenase subunit 4	0.525641	225385	T
225413	REDO_keep	+	nad4 exon2	1	C->T	CCC->TCC	P->S	NADH dehydrogenase subunit 4	0.333333	225412	T	yes
225417	REDO_keep	+	nad4 exon2	2	C->T	TCG->TTG	S->L	NADH dehydrogenase subunit 4	0.216867	225416	T	yes
225426	REDO_keep	+	nad4 exon2	2	C->T	TCA->TTA	S->L	NADH dehydrogenase subunit 4	0.385417	225425	T	yes
225458	REDO_keep	+	nad4 exon2	1	C->T	CAC->TAC	H->Y	NADH dehydrogenase subunit 4	0.652482	225457	C	yes
225464	REDO_keep	+	nad4 exon2	1	C->T	CCT->TCT	P->S	NADH dehydrogenase subunit 4	0.566176	225463	C	yes
225501	REDO_keep	+	nad4 exon2	2	C->T	TCT->TTT	S->F	NADH dehydrogenase subunit 4	0.79085	225500	T	yes
229843	REDO_keep	+	nad4 exon3	2	C->T	CCG->CTG	P->L	NADH dehydrogenase subunit 4	0.722222	229842	C	yes
229848	REDO_keep	+	nad4 exon3	1	C->T	CCT->TCT	P->S	NADH dehydrogenase subunit 4	0.333333	229847	T	yes
229924	REDO_keep	+	nad4 exon3	2	C->T	TCA->TTA	S->L	NADH dehydrogenase subunit 4	0.357143	229923	T	yes
229944	REDO_keep	+	nad4 exon3	1	C->T	CTC->TTC	L->F	NADH dehydrogenase subunit 4	0.4	229943	T	yes
229957	REDO_keep	+	nad4 exon3	2	C->T	TCC->TTC	S->F	NADH dehydrogenase subunit 4	0.170213	229956	T	yes
229966	REDO_keep	+	nad4 exon3	2	C->T	TCC->TTC	S->F	NADH dehydrogenase subunit 4	0.145833	229965	T	yes
229987	REDO_keep	+	nad4 exon3	2	C->T	TCA->TTA	S->L	NADH dehydrogenase subunit 4	0.800948	229986	T	yes
230009	REDO_keep	+	nad4 exon3	3	C->T	ATC->ATT	I->I	NADH dehydrogenase subunit 4	0.517241	230008	T
230026	REDO_keep	+	nad4 exon3	2	C->T	TCA->TTA	S->L	NADH dehydrogenase subunit 4	0.941304	230025	T	yes
230122	REDO_keep	+	nad4 exon3	2	C->T	GCG->GTG	A->V	NADH dehydrogenase subunit 4	0.865504	230121	G	yes
230170	REDO_keep	+	nad4 exon3	2	C->T	CCA->CTA	P->L	NADH dehydrogenase subunit 4	0.879668	230169	C	yes
230188	REDO_keep	+	nad4 exon3	2	C->T	CCA->CTA	P->L	NADH dehydrogenase subunit 4	0.976834	230187	C
232346	REDO_keep	+	nad4 exon4	1	C->T	CGG->TGG	R->W	NADH dehydrogenase subunit 4	0.638783	232345	T	yes
232358	REDO_keep	+	nad4 exon5	1	C->T	CAC->TAC	H->Y	NADH dehydrogenase subunit 4	0.934566	232357	T	yes
232374	REDO_keep	+	nad4 exon6	2	C->T	CCG->CTG	P->L	NADH dehydrogenase subunit 4	0.718894	232373	C	yes
232379	REDO_keep	+	nad4 exon7	1	C->T	CGC->TGC	R->C	NADH dehydrogenase subunit 4	0.776413	232378	C	yes
234419	REDO_keep	+	atp8	3	C->T	TTC->TTT	F->F	ATPase subunit 8	0.929162	234418	T
234428	REDO_keep	+	atp8	3	C->T	TTC->TTT	F->F	ATPase subunit 8	0.946652	234427	T
234445	REDO_keep	+	atp8	2	C->T	TCA->TTA	S->L	ATPase subunit 8	0.992484	234444	T	yes
234456	REDO_keep	+	atp8	1	C->T	CTC->TTC	L->F	ATPase subunit 8	0.988059	234455	C	yes
234474	REDO_keep	+	atp8	1	C->T	CCC->TCC	P->S	ATPase subunit 8	0.995965	234473	T
234604	REDO_keep	+	atp8	2	C->T	TCG->TTG	S->L	ATPase subunit 8	0.997278	234603	T
234853	REDO_keep	+	atp8	2	C->T	CCA->CTA	P->L	ATPase subunit 8	0.996459	234852	C	yes
242546	REDO_keep	-	nad5 exon5	2	C->T	CCG->CTG	P->L	NADH dehydrogenase subunit 5	0.928649	242547	C	yes
242586	REDO_keep	-	nad5 exon5	1	C->T	CGT->TGT	R->C	NADH dehydrogenase subunit 5	0.916096	242587	T	yes
242609	REDO_keep	-	nad5 exon5	2	C->T	TCA->TTA	S->L	NADH dehydrogenase subunit 5	0.889764	242610	T	yes
243766	REDO_keep	-	nad5 exon4	2	C->T	TCT->TTT	S->F	NADH dehydrogenase subunit 5	0.979133	243767	T	yes
244015	REDO_keep	-	nad5 exon4	2	C->T	CCC->CTC	P->L	NADH dehydrogenase subunit 5	0.986935	244016	C	yes
244036	REDO_keep	-	nad5 exon4	2	C->T	TCT->TTT	S->F	NADH dehydrogenase subunit 5	0.975632	244037	T	yes
244045	REDO_keep	-	nad5 exon4	2	C->T	TCA->TTA	S->L	NADH dehydrogenase subunit 5	0.979465	244046	T	yes
244057	REDO_keep	-	nad5 exon4	2	C->T	CCG->CTG	P->L	NADH dehydrogenase subunit 5	0.981841	244058	C	yes
244075	REDO_keep	-	nad5 exon4	2	C->T	ACC->ATC	T->I	NADH dehydrogenase subunit 5	0.976022	244076	A	yes
244135	REDO_keep	-	nad5 exon4	2	C->T	CCC->CTC	P->L	NADH dehydrogenase subunit 5	0.939032	244136	C	yes
252289	REDO_keep	+	nad7 exon1	2	C->T	TCG->TTG	S->L	NADH dehydrogenase subunit 7	0.742251	252288	T	yes
252328	REDO_keep	+	nad7 exon1	2	C->T	TCA->TTA	S->L	NADH dehydrogenase subunit 7	0.798282	252327	T	yes
252334	REDO_keep	+	nad7 exon1	2	C->T	TCG->TTG	S->L	NADH dehydrogenase subunit 7	0.732482	252333	T	yes
252388	REDO_keep	+	nad7 exon1	2	C->T	TCA->TTA	S->L	NADH dehydrogenase subunit 7	0.257225	252387	T	yes
253523	REDO_keep	+	nad7 exon2	2	C->T	TCA->TTA	S->L	NADH dehydrogenase subunit 7	0.861222	253522	T
254425	REDO_keep	+	nad7 exon3	2	C->T	ACG->ATG	T->M	NADH dehydrogenase subunit 7	0.938165	254424	A	yes
254445	REDO_keep	+	nad7 exon3	1	C->T	CAT->TAT	H->Y	NADH dehydrogenase subunit 7	0.937535	254444	T	yes
254452	REDO_keep	+	nad7 exon3	2	C->T	TCA->TTA	S->L	NADH dehydrogenase subunit 7	0.912339	254451	T	yes
254512	REDO_keep	+	nad7 exon3	2	C->T	TCA->TTA	S->L	NADH dehydrogenase subunit 7	0.945519	254511	T	yes
254517	REDO_keep	+	nad7 exon3	1	C->T	CGT->TGT	R->C	NADH dehydrogenase subunit 7	0.9509	254516	C	yes
254536	REDO_keep	+	nad7 exon3	2	C->T	TCA->TTA	S->L	NADH dehydrogenase subunit 7	0.980085	254535	T	yes
254545	REDO_keep	+	nad7 exon3	2	C->T	TCA->TTA	S->L	NADH dehydrogenase subunit 7	0.922041	254544	T	yes
254584	REDO_keep	+	nad7 exon3	2	C->T	TCA->TTA	S->L	NADH dehydrogenase subunit 7	0.977511	254583	T	yes
254646	REDO_keep	+	nad7 exon3	1	C->T	CCG->TCG	P->S	NADH dehydrogenase subunit 7	0.970607	254645	C	yes
254734	REDO_keep	+	nad7 exon3	2	C->T	TCC->TTC	S->F	NADH dehydrogenase subunit 7	0.972663	254733	T	yes
254779	REDO_keep	+	nad7 exon3	2	C->T	TCA->TTA	S->L	NADH dehydrogenase subunit 7	0.98922	254778	T	yes
255976	REDO_keep	+	nad7 exon4	1	C->T	CAT->TAT	H->Y	NADH dehydrogenase subunit 7	0.933973	255975	T	yes
255986	REDO_keep	+	nad7 exon4	2	C->T	TCG->TTG	S->L	NADH dehydrogenase subunit 7	0.911082	255985	T	yes
256021	REDO_keep	+	nad7 exon4	1	C->T	CGC->TGC	R->C	NADH dehydrogenase subunit 7	0.962929	256020	T	yes
256047	REDO_keep	+	nad7 exon4	3	C->T	ATC->ATT	I->I	NADH dehydrogenase subunit 7	0.675962	256046	T
256088	REDO_keep	+	nad7 exon4	2	C->T	CCT->CTT	P->L	NADH dehydrogenase subunit 7	0.960105	256087	C	yes
257502	REDO_keep	+	nad7 exon5	2	C->T	TCA->TTA	S->L	NADH dehydrogenase subunit 7	0.536641	257501	T
257520	REDO_keep	+	nad7 exon5	2	C->T	CCT->CTT	P->L	NADH dehydrogenase subunit 7	0.899056	257519	C	yes
257539	REDO_keep	+	nad7 exon5	3	C->T	TCC->TCT	S->S	NADH dehydrogenase subunit 7	0.837765	257538	C
257626	REDO_keep	+	nad7 exon5	3	C->T	CCC->CCT	P->P	NADH dehydrogenase subunit 7	0.928991	257625	C
257633	REDO_keep	+	nad7 exon5	1	C->T	CGT->TGT	R->C	NADH dehydrogenase subunit 7	0.98369	257632	T	yes
257655	REDO_keep	+	nad7 exon5	2	C->T	TCT->TTT	S->F	NADH dehydrogenase subunit 7	0.986952	257654	T	yes
257664	REDO_keep	+	nad7 exon5	2	C->T	TCA->TTA	S->L	NADH dehydrogenase subunit 7	0.971277	257663	T	yes
257679	REDO_keep	+	nad7 exon5	2	C->T	TCT->TTT	S->F	NADH dehydrogenase subunit 7	0.984075	257678	T	yes
257700	REDO_keep	+	nad7 exon5	2	C->T	CCA->CTA	P->L	NADH dehydrogenase subunit 7	0.994541	257699	C	yes
257742	REDO_keep	+	nad7 exon5	2	C->T	TCT->TTT	S->F	NADH dehydrogenase subunit 7	0.968069	257741	T	yes
260728	REDO_keep	+	nad4L	2	C->T	ACG->ATG	T->M	NADH dehydrogenase subunit 4L	0.486465	260727	A	yes
260767	REDO_keep	+	nad4L	2	C->T	TCT->TTT	S->F	NADH dehydrogenase subunit 4L	0.966412	260766	T	yes
260826	REDO_keep	+	nad4L	1	C->T	CCA->TCA	P->S	NADH dehydrogenase subunit 4L	0.936519	260825	G	yes
260836	REDO_keep	+	nad4L	2	C->T	TCA->TTA	S->L	NADH dehydrogenase subunit 4L	0.973619	260835	T	yes
260857	REDO_keep	+	nad4L	2	C->T	TCG->TTG	S->L	NADH dehydrogenase subunit 4L	0.806648	260856	T	yes
260884	REDO_keep	+	nad4L	2	C->T	TCG->TTG	S->L	NADH dehydrogenase subunit 4L	0.8107	260883	T	yes
260896	REDO_keep	+	nad4L	2	C->T	ACG->ATG	T->M	NADH dehydrogenase subunit 4L	0.662621	260895	A	yes
260905	REDO_keep	+	nad4L	2	C->T	TCA->TTA	S->L	NADH dehydrogenase subunit 4L	0.688858	260904	T	yes
260914	REDO_keep	+	nad4L	2	C->T	TCA->TTA	S->L	NADH dehydrogenase subunit 4L	0.661137	260913	T	yes
260923	REDO_keep	+	nad4L	2	C->T	CCA->CTA	P->L	NADH dehydrogenase subunit 4L	0.635894	260922	C	yes
260956	REDO_keep	+	nad4L	2	C->T	TCA->TTA	S->L	NADH dehydrogenase subunit 4L	0.942045	260955	T	yes
261007	REDO_keep	+	nad4L	2	C->T	TCT->TTT	S->F	NADH dehydrogenase subunit 4L	0.97124	261006	T	yes
261493	REDO_keep	+	nad6	2	C->T	TCG->TTG	S->L	NADH dehydrogenase subunit 6	0.927571	261492	T	yes
261502	REDO_keep	+	nad6	2	C->T	CCT->CTT	P->L	NADH dehydrogenase subunit 6	0.875352	261501	C
261552	REDO_keep	+	nad6	1	C->T	CCC->TCC	P->S	NADH dehydrogenase subunit 6	0.318681	261551	T	yes
261559	REDO_keep	+	nad6	2	C->T	TCG->TTG	S->L	NADH dehydrogenase subunit 6	0.519802	261558	T	yes
261571	REDO_keep	+	nad6	2	C->T	CCA->CTA	P->L	NADH dehydrogenase subunit 6	0.371015	261570	C	yes
261579	REDO_keep	+	nad6	1	C->T	CGC->TGC	R->C	NADH dehydrogenase subunit 6	0.269663	261578	T	yes
261634	REDO_keep	+	nad6	2	C->T	TCC->TTC	S->F	NADH dehydrogenase subunit 6	0.466767	261633	T	yes
261637	REDO_keep	+	nad6	2	C->T	CCA->CTA	P->L	NADH dehydrogenase subunit 6	0.358936	261636	C	yes
261645	REDO_keep	+	nad6	1	C->T	CAT->TAT	H->Y	NADH dehydrogenase subunit 6	0.726087	261644	T	yes
261664	REDO_keep	+	nad6	2	C->T	GCT->GTT	A->V	NADH dehydrogenase subunit 6	0.9165	261663	G	yes
261667	REDO_keep	+	nad6	2	C->T	TCA->TTA	S->L	NADH dehydrogenase subunit 6	0.920315	261666	T	yes
261765	REDO_keep	+	nad6	1	C->T	CTT->TTT	L->F	NADH dehydrogenase subunit 6	0.986629	261764	C	yes
261855	REDO_keep	+	nad6	1	C->T	CAT->TAT	H->Y	NADH dehydrogenase subunit 6	0.961546	261854	T	yes
261886	REDO_keep	+	nad6	2	C->T	TCG->TTG	S->L	NADH dehydrogenase subunit 6	0.983307	261885	T	yes
261922	REDO_keep	+	nad6	2	C->T	TCC->TTC	S->F	NADH dehydrogenase subunit 6	0.982229	261921	T
261927	REDO_keep	+	nad6	1	C->T	CGG->TGG	R->W	NADH dehydrogenase subunit 6	0.96564	261926	C	yes
261939	REDO_keep	+	nad6	1	C->T	CCT->TCT	P->S	NADH dehydrogenase subunit 6	0.9679	261938	T	yes
261946	REDO_keep	+	nad6	2	C->T	CCT->CTT	P->L	NADH dehydrogenase subunit 6	0.973837	261945	C	yes
272992	REDO_keep	-	nad2 exon2	3	C->T	TTC->TTT	F->F	NADH dehydrogenase subunit 2	0.884615	272993	T
273012	REDO_keep	-	nad2 exon2	1	C->T	CCC->TCC	P->S	NADH dehydrogenase subunit 2	0.943615	273013	T	yes
273038	REDO_keep	-	nad2 exon2	2	C->T	TCG->TTG	S->L	NADH dehydrogenase subunit 2	0.981453	273039	T	yes
273107	REDO_keep	-	nad2 exon2	2	C->T	CCT->CTT	P->L	NADH dehydrogenase subunit 2	0.970588	273108	C	yes
273134	REDO_keep	-	nad2 exon2	2	C->T	GCC->GTC	A->V	NADH dehydrogenase subunit 2	0.872881	273135	G
273141	REDO_keep	-	nad2 exon2	1	C->T	CAT->TAT	H->Y	NADH dehydrogenase subunit 2	0.87013	273142	T	yes
273147	REDO_keep	-	nad2 exon2	1	C->T	CCG->TCG	P->S	NADH dehydrogenase subunit 2	0.872449	273148	C	yes
273168	REDO_keep	-	nad2 exon2	1	C->T	CGC->TGC	R->C	NADH dehydrogenase subunit 2	0.457143	273169	T	yes
273179	REDO_keep	-	nad2 exon2	2	C->T	CCA->CTA	P->L	NADH dehydrogenase subunit 2	0.3125	273180	C	yes
273224	REDO_keep	-	nad2 exon2	2	C->T	TCC->TTC	S->F	NADH dehydrogenase subunit 2	0.444444	273225	T	yes
273227	REDO_keep	-	nad2 exon2	2	C->T	TCT->TTT	S->F	NADH dehydrogenase subunit 2	0.210526	273228	T	yes
273269	REDO_keep	-	nad2 exon2	2	C->T	CCA->CTA	P->L	NADH dehydrogenase subunit 2	0.961373	273270	C	yes
273283	REDO_keep	-	nad2 exon2	3	C->T	TTC->TTT	F->F	NADH dehydrogenase subunit 2	0.405878	273284	T
273293	REDO_keep	-	nad2 exon2	2	C->T	TCT->TTT	S->F	NADH dehydrogenase subunit 2	0.968982	273294	T	yes
273321	REDO_keep	-	nad2 exon2	1	C->T	CGG->TGG	R->W	NADH dehydrogenase subunit 2	0.98556	273322	C
275452	REDO_keep	-	nad2 exon1	2	C->T	TCC->TTC	S->F	NADH dehydrogenase subunit 2	0.987891	275453	T	yes
278656	REDO_keep	-	rps1	2	C->T	TCT->TTT	S->F	ribosomal protein S1	0.88271	278657	T	yes
278956	REDO_keep	-	rps1	2	C->T	TCC->TTC	S->F	ribosomal protein S1	0.818089	278957	T
279007	REDO_keep	-	rps1	2	C->T	CCT->CTT	P->L	ribosomal protein S1	0.86236	279008	C	yes
279040	REDO_keep	-	rps1	2	C->T	CCT->CTT	P->L	ribosomal protein S1	0.83053	279041	C
279142	REDO_keep	-	rps1	2	C->T	TCA->TTA	S->L	ribosomal protein S1	0.706597	279143	T	yes
283989	REDO_keep	-	rps11	3	C->T	CCC->CCT	P->P	ribosomal protein S11	0.896352	283990	C
284133	REDO_keep	-	rps11	3	C->T	TTC->TTT	F->F	ribosomal protein S11	0.872751	284134	T
284338	REDO_keep	-	rps11	2	C->T	CCG->CTG	P->L	ribosomal protein S11	0.933333	284339	C	yes
284392	REDO_keep	-	rps11	2	C->T	TCG->TTG	S->L	ribosomal protein S11	0.963105	284393	T	yes
284406	REDO_keep	-	rps11	3	C->T	TTC->TTT	F->F	ribosomal protein S11	0.743071	284407	T
288248	REDO_keep	-	ccmFN	3	C->T	TTC->TTT	F->F	cytochrome c biogenesis FN	0.807746	288249	T
288291	REDO_keep	-	ccmFN	2	C->T	ACA->ATA	T->I	cytochrome c biogenesis FN	0.7866	288292	A
288297	REDO_keep	-	ccmFN	2	C->T	TCT->TTT	S->F	cytochrome c biogenesis FN	0.833333	288298	T	yes
288310	REDO_keep	-	ccmFN	1	C->T	CCC->TCC	P->S	cytochrome c biogenesis FN	0.869697	288311	T	yes
288333	REDO_keep	-	ccmFN	2	C->T	TCC->TTC	S->F	cytochrome c biogenesis FN	0.247619	288334	T
288336	REDO_keep	-	ccmFN	2	C->T	TCT->TTT	S->F	cytochrome c biogenesis FN	0.52	288337	T	yes
288345	REDO_keep	-	ccmFN	2	C->T	TCA->TTA	S->L	cytochrome c biogenesis FN	0.142857	288346	T	yes
288357	REDO_keep	-	ccmFN	2	C->T	CCA->CTA	P->L	cytochrome c biogenesis FN	0.253731	288358	C	yes
288379	REDO_keep	-	ccmFN	1	C->T	CTT->TTT	L->F	cytochrome c biogenesis FN	0.2	288380	G	yes
288400	REDO_keep	-	ccmFN	1	C->T	CTT->TTT	L->F	cytochrome c biogenesis FN	0.323944	288401	C
288424	REDO_keep	-	ccmFN	1	C->T	CGT->TGT	R->C	cytochrome c biogenesis FN	0.474359	288425	T	yes
288442	REDO_keep	-	ccmFN	1	C->T	CGG->TGG	R->W	cytochrome c biogenesis FN	0.56701	288443	T	yes
288450	REDO_keep	-	ccmFN	2	C->T	TCT->TTT	S->F	cytochrome c biogenesis FN	0.371134	288451	T	yes
288475	REDO_keep	-	ccmFN	1	C->T	CGG->TGG	R->W	cytochrome c biogenesis FN	0.680556	288476	T	yes
288508	REDO_keep	-	ccmFN	1	C->T	CAT->TAT	H->Y	cytochrome c biogenesis FN	0.814159	288509	T	yes
288525	REDO_keep	-	ccmFN	2	C->T	CCA->CTA	P->L	cytochrome c biogenesis FN	0.911067	288526	C	yes
288542	REDO_keep	-	ccmFN	3	C->T	CTC->CTT	L->L	cytochrome c biogenesis FN	0.629371	288543	T
288553	REDO_keep	-	ccmFN	1	C->T	CGG->TGG	R->W	cytochrome c biogenesis FN	0.930034	288554	T	yes
288633	REDO_keep	-	ccmFN	2	C->T	CCT->CTT	P->L	cytochrome c biogenesis FN	0.85595	288634	C
288874	REDO_keep	-	ccmFN	1	C->T	CGC->TGC	R->C	cytochrome c biogenesis FN	0.942726	288875	T	yes
289023	REDO_keep	-	ccmFN	2	C->T	TCA->TTA	S->L	cytochrome c biogenesis FN	0.931983	289024	T	yes
289038	REDO_keep	-	ccmFN	2	C->T	CCA->CTA	P->L	cytochrome c biogenesis FN	0.916084	289039	C	yes
289050	REDO_keep	-	ccmFN	2	C->T	TCA->TTA	S->L	cytochrome c biogenesis FN	0.923851	289051	T	yes
289072	REDO_keep	-	ccmFN	1	C->T	CGT->TGT	R->C	cytochrome c biogenesis FN	0.907875	289073	T	yes
289110	REDO_keep	-	ccmFN	2	C->T	TCA->TTA	S->L	cytochrome c biogenesis FN	0.887255	289111	T	yes
289119	REDO_keep	-	ccmFN	2	C->T	CCT->CTT	P->L	cytochrome c biogenesis FN	0.8688	289120	C	yes
289402	REDO_keep	-	ccmFN	1	C->T	CTT->TTT	L->F	cytochrome c biogenesis FN	0.812207	289403	T
289540	REDO_keep	-	ccmFN	1	C->T	CTT->TTT	L->F	cytochrome c biogenesis FN	0.895314	289541	T	yes
289560	REDO_keep	-	ccmFN	2	C->T	CCA->CTA	P->L	cytochrome c biogenesis FN	0.917226	289561	C	yes
289567	REDO_keep	-	ccmFN	1	C->T	CGG->TGG	R->W	cytochrome c biogenesis FN	0.939494	289568	T	yes
289575	REDO_keep	-	ccmFN	2	C->T	TCA->TTA	S->L	cytochrome c biogenesis FN	0.911111	289576	T	yes
289672	REDO_keep	-	ccmFN	1	C->T	CCA->TCA	P->S	cytochrome c biogenesis FN	0.675302	289673	T	yes
289681	REDO_keep	-	ccmFN	1	C->T	CGT->TGT	R->C	cytochrome c biogenesis FN	0.708108	289682	C	yes
289686	REDO_keep	-	ccmFN	2	C->T	TCG->TTG	S->L	cytochrome c biogenesis FN	0.818345	289687	T	yes
289689	REDO_keep	-	ccmFN	2	C->T	CCT->CTT	P->L	cytochrome c biogenesis FN	0.854317	289690	C	yes
289702	REDO_keep	-	ccmFN	1	C->T	CCT->TCT	P->S	cytochrome c biogenesis FN	0.712871	289703	T	yes
289725	REDO_keep	-	ccmFN	2	C->T	CCC->CTC	P->L	cytochrome c biogenesis FN	0.895213	289726	C	yes
289760	REDO_keep	-	ccmFN	3	C->T	ACC->ACT	T->T	cytochrome c biogenesis FN	0.592697	289761	C
289785	REDO_keep	-	ccmFN	2	C->T	CCG->CTG	P->L	cytochrome c biogenesis FN	0.810884	289786	C	yes
297079	REDO_keep	+	cox2 exon1	2	C->T	CCT->CTT	P->L	cytochrome c oxidase subunit 2	0.936418	297078	C
297112	REDO_keep	+	cox2 exon1	2	C->T	TCT->TTT	S->F	cytochrome c oxidase subunit 2	0.966217	297111	T	yes
297294	REDO_keep	+	cox2 exon1	1	C->T	CGG->TGG	R->W	cytochrome c oxidase subunit 2	0.975834	297293	T	yes
297319	REDO_keep	+	cox2 exon1	2	C->T	CCG->CTG	P->L	cytochrome c oxidase subunit 2	0.951256	297318	C	yes
297339	REDO_keep	+	cox2 exon1	1	C->T	CCA->TCA	P->S	cytochrome c oxidase subunit 2	0.975212	297338	A	yes
297349	REDO_keep	+	cox2 exon1	2	C->T	CCG->CTG	P->L	cytochrome c oxidase subunit 2	0.973371	297348	C	yes
297420	REDO_keep	+	cox2 exon1	1	C->T	CGG->TGG	R->W	cytochrome c oxidase subunit 2	0.962937	297419	T	yes
300586	REDO_keep	+	cox2 exon2	2	C->T	ACG->ATG	T->M	cytochrome c oxidase subunit 2	0.994592	300585	A	yes
300603	REDO_keep	+	cox2 exon2	1	C->T	CTA->TTA	L->L	cytochrome c oxidase subunit 2	0.288639	300602	T
300619	REDO_keep	+	cox2 exon2	2	C->T	TCA->TTA	S->L	cytochrome c oxidase subunit 2	0.997314	300618	T	yes
300687	REDO_keep	+	cox2 exon2	1	C->T	CCT->TCT	P->S	cytochrome c oxidase subunit 2	0.995354	300686	A	yes
300700	REDO_keep	+	cox2 exon2	2	C->T	CCT->CTT	P->L	cytochrome c oxidase subunit 2	0.996087	300699	C	yes
300708	REDO_keep	+	cox2 exon2	1	C->T	CGG->TGG	R->W	cytochrome c oxidase subunit 2	0.99472	300707	T	yes
300724	REDO_keep	+	cox2 exon2	2	C->T	TCA->TTA	S->L	cytochrome c oxidase subunit 2	0.994181	300723	T	yes
300775	REDO_keep	+	cox2 exon2	2	C->T	TCG->TTG	S->L	cytochrome c oxidase subunit 2	0.991179	300774	T	yes
300819	REDO_keep	+	cox2 exon2	1	C->T	CGT->TGT	R->C	cytochrome c oxidase subunit 2	0.948276	300818	T	yes
300838	REDO_keep	+	cox2 exon2	2	C->T	TCT->TTT	S->F	cytochrome c oxidase subunit 2	0.866667	300837	T
300841	REDO_keep	+	cox2 exon2	2	C->T	ACG->ATG	T->M	cytochrome c oxidase subunit 2	0.755814	300840	A
301969	REDO_keep	+	cox2 exon3	1	C->T	CCT->TCT	P->S	cytochrome c oxidase subunit 2	0.974849	301968	T
301990	REDO_keep	+	cox2 exon3	1	C->T	CGG->TGG	R->W	cytochrome c oxidase subunit 2	0.967124	301989	T
303531	REDO_keep	+	atp4	2	C->T	CCA->CTA	P->L	ATPase subunit 4	0.960191	303530	C	yes
303534	REDO_keep	+	atp4	2	C->T	TCT->TTT	S->F	ATPase subunit 4	0.928629	303533	T
303546	REDO_keep	+	atp4	2	C->T	TCA->TTA	S->L	ATPase subunit 4	0.93199	303545	T	yes
303564	REDO_keep	+	atp4	2	C->T	TCA->TTA	S->L	ATPase subunit 4	0.961938	303563	T	yes
303593	REDO_keep	+	atp4	1	C->T	CGT->TGT	R->C	ATPase subunit 4	0.980695	303592	T
303596	REDO_keep	+	atp4	1	C->T	CGT->TGT	R->C	ATPase subunit 4	0.975515	303595	T	yes
303633	REDO_keep	+	atp4	2	C->T	TCG->TTG	S->L	ATPase subunit 4	0.972724	303632	T	yes
303690	REDO_keep	+	atp4	2	C->T	TCG->TTG	S->L	ATPase subunit 4	0.985075	303689	T	yes
303702	REDO_keep	+	atp4	2	C->T	CCC->CTC	P->L	ATPase subunit 4	0.976936	303701	C	yes
303870	REDO_keep	+	atp4	2	C->T	TCA->TTA	S->L	ATPase subunit 4	0.990126	303869	T	yes
303882	REDO_keep	+	atp4	2	C->T	CCA->CTA	P->L	ATPase subunit 4	0.982729	303881	C	yes
303891	REDO_keep	+	atp4	2	C->T	ACT->ATT	T->I	ATPase subunit 4	0.977666	303890	A	yes
306201	REDO_keep	-	atp1	2	C->T	TCT->TTT	S->F	ATPase subunit 1	0.984821	306202	T	yes
306210	REDO_keep	-	atp1	2	C->T	CCA->CTA	P->L	ATPase subunit 1	0.990541	306211	C	yes
306269	REDO_keep	-	atp1	3	C->T	CCC->CCT	P->P	ATPase subunit 1	0.869912	306270	C
306285	REDO_keep	-	atp1	2	C->T	CCA->CTA	P->L	ATPase subunit 1	0.997212	306286	C	yes
306355	REDO_keep	-	atp1	1	C->T	CAT->TAT	H->Y	ATPase subunit 1	0.995152	306356	T	yes
306408	REDO_keep	-	atp1	2	C->T	CCC->CTC	P->L	ATPase subunit 1	0.994916	306409	C	yes
306438	REDO_keep	-	atp1	2	C->T	CCA->CTA	P->L	ATPase subunit 1	0.991539	306439	C	yes
306484	REDO_keep	-	atp1	1	C->T	CTT->TTT	L->F	ATPase subunit 1	0.99179	306485	C	yes
306522	REDO_keep	-	atp1	2	C->T	TCA->TTA	S->L	ATPase subunit 1	0.993466	306523	T	yes
306532	REDO_keep	-	atp1	1	C->T	CGC->TGC	R->C	ATPase subunit 1	0.995885	306533	C	yes
306585	REDO_keep	-	atp1	2	C->T	TCA->TTA	S->L	ATPase subunit 1	0.996159	306586	T	yes
306636	REDO_keep	-	atp1	2	C->T	TCG->TTG	S->L	ATPase subunit 1	0.993693	306637	T	yes
306661	REDO_keep	-	atp1	1	C->T	CCC->TCC	P->S	ATPase subunit 1	0.989569	306662	C	yes
307030	REDO_keep	-	atp1	1	C->T	CCA->TCA	P->S	ATPase subunit 1	0.99594	307031	T	yes
307460	REDO_keep	-	atp1	3	C->T	ACC->ACT	T->T	ATPase subunit 1	0.738164	307461	C
307676	REDO_keep	-	atp1	3	C->T	CTC->CTT	L->L	ATPase subunit 1	0.847306	307677	T
307691	REDO_keep	-	atp1	3	C->T	CCC->CCT	P->P	ATPase subunit 1	0.752542	307692	C
315276	REDO_keep	+	ccmFC exon1	2	C->T	TCC->TTC	S->F	cytochrome c biogenesis FC	0.913545	315275	T	yes
315341	REDO_keep	+	ccmFC exon1	1	C->T	CCC->TCC	P->S	cytochrome c biogenesis FC	0.481481	315340	T	yes
315345	REDO_keep	+	ccmFC exon1	2	C->T	ACA->ATA	T->I	cytochrome c biogenesis FC	0.39759	315344	A
315357	REDO_keep	+	ccmFC exon1	2	C->T	TCT->TTT	S->F	cytochrome c biogenesis FC	0.573643	315356	T	yes
315360	REDO_keep	+	ccmFC exon1	2	C->T	TCC->TTC	S->F	cytochrome c biogenesis FC	0.698529	315359	T	yes
315384	REDO_keep	+	ccmFC exon1	2	C->T	CCT->CTT	P->L	cytochrome c biogenesis FC	0.861386	315383	C	yes
315389	REDO_keep	+	ccmFC exon1	1	C->T	CCT->TCT	P->S	cytochrome c biogenesis FC	0.647059	315388	C	yes
315398	REDO_keep	+	ccmFC exon1	1	C->T	CCT->TCT	P->S	cytochrome c biogenesis FC	0.67619	315397	C
315551	REDO_keep	+	ccmFC exon1	1	C->T	CGT->TGT	R->C	cytochrome c biogenesis FC	0.763524	315550	T
315575	REDO_keep	+	ccmFC exon1	1	C->T	CTT->TTT	L->F	cytochrome c biogenesis FC	0.812874	315574	C
315614	REDO_keep	+	ccmFC exon1	1	C->T	CGC->TGC	R->C	cytochrome c biogenesis FC	0.966595	315613	C	yes
315626	REDO_keep	+	ccmFC exon1	1	C->T	CGT->TGT	R->C	cytochrome c biogenesis FC	0.944842	315625	C	yes
315641	REDO_keep	+	ccmFC exon1	1	C->T	CGT->TGT	R->C	cytochrome c biogenesis FC	0.894195	315640	T	yes
317014	REDO_keep	+	ccmFC exon2	2	C->T	TCT->TTT	S->F	cytochrome c biogenesis FC	0.918367	317013	T	yes
317237	REDO_keep	+	ccmFC exon2	3	C->T	TCC->TCT	S->S	cytochrome c biogenesis FC	0.70949	317236	C
317278	REDO_keep	+	ccmFC exon2	2	C->T	CCA->CTA	P->L	cytochrome c biogenesis FC	0.981633	317277	C	yes
317298	REDO_keep	+	ccmFC exon2	1	C->T	CCG->TCG	P->S	cytochrome c biogenesis FC	0.959669	317297	T
317317	REDO_keep	+	ccmFC exon2	2	C->T	TCC->TTC	S->F	cytochrome c biogenesis FC	0.93949	317316	T
317373	REDO_keep	+	ccmFC exon2	1	C->T	CGG->TGG	R->W	cytochrome c biogenesis FC	0.915194	317372	T	yes
317398	REDO_keep	+	ccmFC exon2	2	C->T	TCG->TTG	S->L	cytochrome c biogenesis FC	0.777328	317397	T	yes
317407	REDO_keep	+	ccmFC exon2	2	C->T	TCG->TTG	S->L	cytochrome c biogenesis FC	0.801619	317406	T
317454	REDO_keep	+	ccmFC exon2	1	C->T	CGA->TGA	R->*	cytochrome c biogenesis FC	0.866667	317453	T	yes
324908	REDO_keep	+	rpl5	1	C->T	CCA->TCA	P->S	ribosomal protein L5	0.540576	324907	T
324936	REDO_keep	+	rpl5	2	C->T	TCA->TTA	S->L	ribosomal protein L5	0.870581	324935	T	yes
324948	REDO_keep	+	rpl5	2	C->T	CCG->CTG	P->L	ribosomal protein L5	0.834315	324947	C	yes
324960	REDO_keep	+	rpl5	2	C->T	CCG->CTG	P->L	ribosomal protein L5	0.824791	324959	C	yes
324965	REDO_keep	+	rpl5	1	C->T	CAC->TAC	H->Y	ribosomal protein L5	0.622897	324964	T	yes
324993	REDO_keep	+	rpl5	2	C->T	TCG->TTG	S->L	ribosomal protein L5	0.915288	324992	T	yes
325076	REDO_keep	+	rpl5	1	C->T	CGC->TGC	R->C	ribosomal protein L5	0.923797	325075	G	yes
325090	REDO_keep	+	rpl5	3	C->T	TTC->TTT	F->F	ribosomal protein L5	0.904235	325089	T
325224	REDO_keep	+	rpl5	2	C->T	TCG->TTG	S->L	ribosomal protein L5	0.945084	325223	T	yes
325236	REDO_keep	+	rpl5	2	C->T	TCA->TTA	S->L	ribosomal protein L5	0.875537	325235	T
325283	REDO_keep	+	rpl5	1	C->T	CCC->TCC	P->S	ribosomal protein L5	0.848543	325282	C	yes
325324	REDO_keep	+	rpl5	3	C->T	TCC->TCT	S->S	ribosomal protein L5	0.656698	325323	C
325404	REDO_keep	+	rpl5	2	C->T	CCA->CTA	P->L	ribosomal protein L5	0.915976	325403	C	yes
325407	REDO_keep	+	rpl5	2	C->T	CCG->CTG	P->L	ribosomal protein L5	0.944485	325406	C	yes
326691	REDO_keep	+	cob	1	C->T	CCG->TCG	P->S	apocytochrome b	0.97063	326690	T	yes
326859	REDO_keep	+	cob	1	C->T	CTC->TTC	L->F	apocytochrome b	0.990569	326858	T	yes
326871	REDO_keep	+	cob	1	C->T	CAC->TAC	H->Y	apocytochrome b	0.986456	326870	T	yes
326898	REDO_keep	+	cob	1	C->T	CAT->TAT	H->Y	apocytochrome b	0.988704	326897	T	yes
326931	REDO_keep	+	cob	1	C->T	CGG->TGG	R->W	apocytochrome b	0.985541	326930	T	yes
326977	REDO_keep	+	cob	2	C->T	TCT->TTT	S->F	apocytochrome b	0.987454	326976	T	yes
326980	REDO_keep	+	cob	2	C->T	ACA->ATA	T->I	apocytochrome b	0.982217	326979	A	yes
326992	REDO_keep	+	cob	2	C->T	CCA->CTA	P->L	apocytochrome b	0.981368	326991	C	yes
327137	REDO_keep	+	cob	3	C->T	CTC->CTT	L->L	apocytochrome b	0.572654	327136	T
327141	REDO_keep	+	cob	1	C->T	CAT->TAT	H->Y	apocytochrome b	0.988211	327140	T	yes
327288	REDO_keep	+	cob	1	C->T	CGG->TGG	R->W	apocytochrome b	0.989835	327287	T	yes
327298	REDO_keep	+	cob	2	C->T	TCT->TTT	S->F	apocytochrome b	0.989852	327297	T	yes
327381	REDO_keep	+	cob	1	C->T	CCC->TCC	P->S	apocytochrome b	0.989112	327380	G	yes
327481	REDO_keep	+	cob	2	C->T	CCA->CTA	P->L	apocytochrome b	0.988708	327480	C	yes
327487	REDO_keep	+	cob	2	C->T	TCT->TTT	S->F	apocytochrome b	0.993932	327486	T	yes
327543	REDO_keep	+	cob	1	C->T	CTT->TTT	L->F	apocytochrome b	0.964299	327542	T	yes
327555	REDO_keep	+	cob	1	C->T	CAC->TAC	H->Y	apocytochrome b	0.954239	327554	T	yes
327588	REDO_keep	+	cob	1	C->T	CGC->TGC	R->C	apocytochrome b	0.984949	327587	T	yes
327654	REDO_keep	+	cob	1	C->T	CCT->TCT	P->S	apocytochrome b	0.990305	327653	T	yes
327697	REDO_keep	+	cob	2	C->T	CCG->CTG	P->L	apocytochrome b	0.991759	327696	C	yes
330771	REDO_keep	+	rps7	2	C->T	CCT->CTT	P->L	ribosomal protein S7	0.933469	330770	C	yes
330932	REDO_keep	+	rps7	1	C->T	CTT->TTT	L->F	ribosomal protein S7	0.838388	330931	C
330987	REDO_keep	+	rps7	2	C->T	TCA->TTA	S->L	ribosomal protein S7	0.942521	330986	T	yes
331711	REDO_keep	+	atp9	2	C->T	TCA->TTA	S->L	ATPase subunit 9	0.992412	331710	T	yes
331743	REDO_keep	+	atp9	1	C->T	CTT->TTT	L->F	ATPase subunit 9	0.984511	331742	T	yes
331757	REDO_keep	+	atp9	3	C->T	ATC->ATT	I->I	ATPase subunit 9	0.885744	331756	T
331795	REDO_keep	+	atp9	2	C->T	TCA->TTA	S->L	ATPase subunit 9	0.987924	331794	T	yes
331852	REDO_keep	+	atp9	2	C->T	TCA->TTA	S->L	ATPase subunit 9	0.99201	331851	T	yes
331864	REDO_keep	+	atp9	2	C->T	TCT->TTT	S->F	ATPase subunit 9	0.992077	331863	T	yes
331873	REDO_keep	+	atp9	2	C->T	TCA->TTA	S->L	ATPase subunit 9	0.988597	331872	T	yes
10759	REDO none	+	sdh3	1	C->T	CCG->TTG	P->L	succinate dehydrogenase subunit 3	0.913289	10758	G
10760	REDO none	+	sdh3	2	C->T	CCG->TTG	P->L	succinate dehydrogenase subunit 3	0.994361	10759	C
33954	REDO none	+	nad1 exon3	1	C->T	CCC->TCT	P->S	NADH dehydrogenase subunit 1	0.724367	33953	T	yes
33956	REDO none	+	nad1 exon3	3	C->T	CCC->TCT	P->S	NADH dehydrogenase subunit 1	0.788695	33955	C
33957	REDO none	+	nad1 exon3	1	C->T	CGT->TGT	R->C	NADH dehydrogenase subunit 1	0.651774	33956	C	yes
34035	REDO none	+	nad1 exon3	1	C->T	CTC->TTT	L->F	NADH dehydrogenase subunit 1	0.796128	34034	C	yes
34037	REDO none	+	nad1 exon3	3	C->T	CTC->TTT	L->F	NADH dehydrogenase subunit 1	0.742373	34036	T
54414	REDO none	+	ccmB	2	C->T	CCG->TTG	P->L	cytochrome c maturation protein B	/	54413	C	yes
71392	REDO none	+	mttB	3	C->T	ATC->ATT	I->I	transport membrane protein B	0.231051	71391	T
71429	REDO none	+	mttB	1	C->T	CCG->TCG	P->S	transport membrane protein B	0.22688	71428	C	yes
71448	REDO none	+	mttB	2	C->T	CCA->CTA	P->L	transport membrane protein B	0.200501	71447	C	yes
71495	REDO none	+	mttB	1	C->T	CGT->TGT	R->C	transport membrane protein B	0.244813	71494	T	yes
71505	REDO none	+	mttB	2	C->T	TCA->TTA	S->L	transport membrane protein B	0.386236	71504	T	yes
71517	REDO none	+	mttB	2	C->T	TCC->TTC	S->F	transport membrane protein B	/	71516	T
71519	REDO none	+	mttB	1	C->T	CCG->TCG	P->S	transport membrane protein B	/	71518	C	yes
71540	REDO none	+	mttB	1	C->T	CCA->TTA	P->L	transport membrane protein B	0.22913	71539	T
71541	REDO none	+	mttB	2	C->T	CCA->TTA	P->L	transport membrane protein B	/	71540	C
71553	REDO none	+	mttB	2	C->T	TCT->TTT	S->F	transport membrane protein B	/	71552	T
71598	REDO none	+	mttB	2	C->T	TCG->TTG	S->L	transport membrane protein B	0.686	71597	T	yes
71670	REDO none	+	mttB	2	C->T	TCC->TTC	S->F	transport membrane protein B	0.297767	71669	T
71691	REDO none	+	mttB	2	C->T	CCT->CTT	P->L	transport membrane protein B	0.346705	71690	C	yes
71724	REDO none	+	mttB	2	C->T	TCA->TTA	S->L	transport membrane protein B	0.535211	71723	T	yes
71754	REDO none	+	mttB	2	C->T	TCG->TTG	S->L	transport membrane protein B	0.456592	71753	T	yes
71789	REDO none	+	mttB	1	C->T	CAT->TAT	H->Y	transport membrane protein B	0.739437	71788	C	yes
71814	REDO none	+	mttB	2	C->T	TCG->TTG	S->L	transport membrane protein B	0.457219	71813	T	yes
71822	REDO none	+	mttB	1	C->T	CCA->TCA	P->S	transport membrane protein B	0.342233	71821	T	yes
71836	REDO none	+	mttB	3	C->T	TCC->TCT	S->S	transport membrane protein B	0.254302	71835	C
71858	REDO none	+	mttB	1	C->T	CGT->TGT	R->C	transport membrane protein B	0.666195	71857	C	yes
71871	REDO none	+	mttB	2	C->T	CCC->CTC	P->L	transport membrane protein B	0.612903	71870	C
71978	REDO none	+	mttB	1	C->T	CGT->TGT	R->C	transport membrane protein B	0.768293	71977	C	yes
71985	REDO none	+	mttB	2	C->T	CCT->CTT	P->L	transport membrane protein B	0.681948	71984	C	yes
71994	REDO none	+	mttB	2	C->T	TCG->TTG	S->L	transport membrane protein B	0.563795	71993	T	yes
72015	REDO none	+	mttB	2	C->T	TCT->TTT	S->F	transport membrane protein B	0.73746	72014	T	yes
72024	REDO none	+	mttB	2	C->T	TCG->TTG	S->L	transport membrane protein B	0.7082	72023	T	yes
95740	REDO none	+	ccmC	3	C->T	TAC->TAT	Y->Y	cytochrome c biogenesis C	0.298901	95739	A
96085	REDO none	+	ccmC	3	C->T	TTC->TTT	F->F	cytochrome c biogenesis C	0.751634	96084	T
96086	REDO none	+	ccmC	1	C->T	CTT->TTT	L->F	cytochrome c biogenesis C	0.245902	96085	C	yes
97665	REDO none	+	matR	1	C->T	CTC->TTC	L->F	maturase	0.533194	97664	C
107596	REDO none	+	nad1 exon1	1	C->T	CCG->TTG	P->L	NADH dehydrogenase subunit 1	0.94416	107595	T
107597	REDO none	+	nad1 exon1	2	C->T	CCG->TTG	P->L	NADH dehydrogenase subunit 1	0.950302	107596	C	yes
119501	REDO none	+	rps19	1	C->T	CCT->TCT	P->S	ribosomal protein S19	0.926254	119500	T	yes
119502	REDO none	+	rps19	2	C->T	CCT->CTT	P->L	ribosomal protein S19	0.920821	119501	C	yes
122951	REDO none	+	rpl10	1	C->T	CCA->TCA	P->S	ribosomal protein L10	0.732763	122950	T
122952	REDO none	+	rpl10	2	C->T	CCA->CTA	P->L	ribosomal protein L10	0.992649	122951	C
126475	REDO none	-	rps4	2	C->T	CCA->CTA	P->L	ribosomal protein L10	0.525036	126476	C
126476	REDO none	-	rps4	1	C->T	CCA->TCA	P->S	ribosomal protein L10	0.713267	126477	T
139827	REDO none	+	nad2 exon5	1	C->T	CCA->TCA	P->S	NADH dehydrogenase subunit 2	0.976779	139826	T
139828	REDO none	+	nad2 exon5	2	C->T	CCA->CTA	P->L	NADH dehydrogenase subunit 2	0.938705	139827	C	yes
150870	REDO none	+	nad9	1	C->T	CCC->TCC	P->S	NADH dehydrogenase subunit 9	0.83131	150869	T	yes
150871	REDO none	+	nad9	2	C->T	CCC->CTC	P->L	NADH dehydrogenase subunit 9	0.728626	150870	C	yes
154157	REDO none	+	sdh4	2	C->T	CCA->CTA	P->L	succinate dehydrogenase subunit 4	0.964646	154156	C	yes
154159	REDO none	+	sdh4	1	C->T	CCT->TCT	P->S	succinate dehydrogenase subunit 5	0.836427	154158	A
154160	REDO none	+	sdh4	2	C->T	CCT->CTT	P->L	succinate dehydrogenase subunit 6	0.873688	154159	C
162875	REDO none	-	nad5 exon2	1	C->T	CGC->TGC	R->C	NADH dehydrogenase subunit 5	0.793814	162876	T	yes
162877	REDO none	-	nad5 exon2	2	C->T	TCT->TTT	S->F	NADH dehydrogenase subunit 5	0.846939	162878	T	yes
163147	REDO none	-	nad5 exon2	2	C->T	CCT->CTT	P->L	NADH dehydrogenase subunit 5	0.966163	163148	C	yes
163148	REDO none	-	nad5 exon2	1	C->T	CCT->TCT	P->S	NADH dehydrogenase subunit 5	0.978912	163149	T	yes
166372	REDO none	-	nad3	2	C->T	CCA->TTA	P->L	NADH dehydrogenase subunit 3	0.369281	166373	C	yes
166373	REDO none	-	nad3	3	C->T	CCA->TTA	P->L	NADH dehydrogenase subunit 3	0.232831	166374	C
180708	REDO none	+	rpl16	1	C->T	CGC->TGT	R->C	ribosomal protein L16	0.963778	180707	T	yes
180710	REDO none	+	rpl16	3	C->T	CGC->TGT	R->C	ribosomal protein L16	0.395658	180709	G
180749	REDO none	+	rpl16	3	C->T	GGC->GGT	G->G	ribosomal protein L16	0.61119	180748	G
180751	REDO none	+	rpl16	2	C->T	ACC->ATT	T->I	ribosomal protein L16	0.977688	180750	A	yes
180752	REDO none	+	rpl16	3	C->T	ACC->ATT	T->I	ribosomal protein L16	0.977381	180751	C
188963	REDO none	+	atp6	2	C->T	TCC->TTT	S->F	ATPase subunit 6	0.971587	188962	T	yes
188964	REDO none	+	atp6	3	C->T	TCC->TTT	S->F	ATPase subunit 6	0.641405	188963	C
189185	REDO none	+	atp6	2	C->T	CCC->CTT	P->L	ATPase subunit 6	0.947739	189184	C	yes
189186	REDO none	+	atp6	3	C->T	CCC->CTT	P->L	ATPase subunit 6	0.931727	189185	C
223170	REDO none	+	nad4 exon1	2	C->T	CCT->CTT	P->L	NADH dehydrogenase subunit 4	0.927108	223169	C	yes
223172	REDO none	+	nad4 exon1	1	C->T	CGG->TGG	R->W	NADH dehydrogenase subunit 4	0.931614	223171	T	yes
223442	REDO none	+	nad4 exon1	1	C->T	CCC->TTC	P->F	NADH dehydrogenase subunit 4	0.57265	223441	T	yes
223443	REDO none	+	nad4 exon1	2	C->T	CCC->TTC	P->F	NADH dehydrogenase subunit 4	0.439655	223442	C	yes
225362	REDO none	+	nad4 exon2	1	C->T	CGT->TGT	R->C	NADH dehydrogenase subunit 4	0.368421	225361	T	yes
225366	REDO none	+	nad4 exon2	2	C->T	TCC->TTC	S->F	NADH dehydrogenase subunit 4	0.354839	225365	T	yes
229821	REDO none	+	nad4 exon3	1	C->T	CTA->TTA	L->L	NADH dehydrogenase subunit 4	0.321429	229820	T
229825	REDO none	+	nad4 exon3	2	C->T	CCG->CTG	P->L	NADH dehydrogenase subunit 4	0.357143	229824	C	yes
229831	REDO none	+	nad4 exon3	2	C->T	TCA->TTA	S->L	NADH dehydrogenase subunit 4	0.428571	229830	T	yes
230020	REDO none	+	nad4 exon3	2	C->T	CCC->CTT	P->L	NADH dehydrogenase subunit 4	0.926724	230019	C	yes
230021	REDO none	+	nad4 exon3	3	C->T	CCC->CTT	P->L	NADH dehydrogenase subunit 4	0.545455	230020	C
234644	REDO none	+	atp8	3	C->T	TCC->TCT	S->S	ATPase subunit 8	0.272727	234643	C
242603	REDO none	-	nad5 exon5	2	C->T	CCA->CTA	P->L	NADH dehydrogenase subunit 5	0.768347	242604	C	yes
242604	REDO none	-	nad5 exon5	1	C->T	CCA->TCA	P->S	NADH dehydrogenase subunit 5	0.938105	242605	T
252295	REDO none	+	nad7 exon1	2	C->T	TCC->TTT	S->F	NADH dehydrogenase subunit 7	0.756344	252294	T	yes
252296	REDO none	+	nad7 exon1	3	C->T	TCC->TTT	S->F	NADH dehydrogenase subunit 7	0.485654	252295	C
255991	REDO none	+	nad7 exon4	1	C->T	CCT->TTT	P->F	NADH dehydrogenase subunit 7	0.911274	255990	T	yes
255992	REDO none	+	nad7 exon4	2	C->T	CCT->TTT	P->F	NADH dehydrogenase subunit 7	0.971785	255991	C	yes
261564	REDO none	+	nad6	1	C->T	CCC->TTT	P->F	NADH dehydrogenase subunit 6	0.358639	261563	T	yes
261565	REDO none	+	nad6	2	C->T	CCC->TTT	P->F	NADH dehydrogenase subunit 6	0.227882	261564	C	yes
261620	REDO none	+	nad6	3	C->T	TTC->TTT	F->F	NADH dehydrogenase subunit 6	0.244804	261619	T
261622	REDO none	+	nad6	2	C->T	TCC->TTC	S->F	NADH dehydrogenase subunit 6	0.263403	261621	T	yes
273194	REDO none	-	nad2 exon2	2	C->T	TCC->TTC	S->F	NADH dehydrogenase subunit 2	0.241379	273195	T	yes
273311	REDO none	-	nad2 exon2	2	C->T	CCT->CTT	P->L	NADH dehydrogenase subunit 2	0.980088	273312	C	yes
273312	REDO none	-	nad2 exon2	1	C->T	CCT->TCT	P->S	NADH dehydrogenase subunit 2	0.961942	273313	T
275421	REDO none	-	nad2 exon1	3	C->T	TCC->TCT	S->S	NADH dehydrogenase subunit 2	0.90418	275422	C
275422	REDO none	-	nad2 exon1	2	C->T	TCC->TTC	S->F	NADH dehydrogenase subunit 2	0.984658	275423	T	yes
297068	REDO none	+	cox2 exon1	3	C->T	CTC->CTT	L->L	cytochrome c oxidase subunit 2	0.936719	297067	T
297202	REDO none	+	cox2 exon1	2	C->T	TCA->TTA	S->L	cytochrome c oxidase subunit 2	0.967799	297201	T	yes
297204	REDO none	+	cox2 exon1	1	C->T	CGG->TGG	R->W	cytochrome c oxidase subunit 2	0.967868	297203	A	yes
303723	REDO none	+	atp4	2	C->T	CCT->CTT	P->L	ATPase subunit 5	0.984306	303722	C	yes
303726	REDO none	+	atp4	2	C->T	CCG->CTG	P->L	ATPase subunit 6	0.988217	303725	C
315288	REDO none	+	ccmFC exon1	2	C->T	CCT->CTT	P->L	cytochrome c biogenesis FC	0.843195	315287	C	yes
315290	REDO none	+	ccmFC exon1	1	C->T	CGT->TGT	R->C	cytochrome c biogenesis FC	0.843195	315289	T	yes
317289	REDO none	+	ccmFC exon2	1	C->T	CCA->TTA	P->L	cytochrome c biogenesis FC	0.927138	317288	T
317290	REDO none	+	ccmFC exon2	2	C->T	CCA->TTA	P->L	cytochrome c biogenesis FC	0.976866	317289	C	yes
325644	REDO none	+	rps14	2	C->T	TCC->TTT	S->F	ribosomal protein S14	0.976684	325643	T	yes
325645	REDO none	+	rps14	3	C->T	TCC->TTT	S->F	ribosomal protein S14	0.198241	325644	C
327252	REDO none	+	cob	1	C->T	CCT->TTT	P->F	apocytochrome b	0.967067	327251	T	yes
327253	REDO none	+	cob	2	C->T	CCT->TTT	P->F	apocytochrome b	0.9918	327252	C	yes
331751	REDO none	+	atp9	3	C->T	TCC->TCT	S->S	ATPase subunit 9	0.829172	331750	C
331753	REDO none	+	atp9	2	C->T	TCG->TTG	S->L	ATPase subunit 9	0.960322	331752	T	yes
288381	manully add	-	ccmFN	2	C->T	TCG->TTG	S->L	cytochrome c biogenesis FN	/	288382	T	yes
288361	manully add	-	ccmFN	3	C->T	CTT->TTT	L->F	cytochrome c biogenesis FN	/	288362	T	yes
261566	manully add	+	nad6	3	C->T	CCC->TTT	P->F	NADH dehydrogenase subunit 6	/	261565	C
54304	manully add	+	ccmB	3	C->T	ATC->ATT	I->I	cytochrome c maturation protein B	/	54303	T
54313	manully add	+	ccmB	3	C->T	TCC->TCT	S->S	cytochrome c maturation protein B	/	54312	C
54419	manully add	+	ccmB	1	C->T	CGG->TGG	R->W	cytochrome c maturation protein B	/	54418	T	yes
54425	manully add	+	ccmB	1	C->T	CCT->TCT	P->S	cytochrome c maturation protein B	/	54424	C	yes
54429	manully add	+	ccmB	2	C->T	CCG->CTG	P->L	cytochrome c maturation protein B	/	54428	C	yes
54437	manully add	+	ccmB	1	C->T	CCT->TCT	P->S	cytochrome c maturation protein B	/	54436	T	yes
54444	manully add	+	ccmB	2	C->T	CCT->CTT	P->L	cytochrome c maturation protein B	/	54443	C	yes
54446	manully add	+	ccmB	1	C->T	CCC->TCC	P->S	cytochrome c maturation protein B	/	54445	T	yes
54459	manully add	+	ccmB	2	C->T	CCT->CTT	P->L	cytochrome c maturation protein B	/	54458	C	yes
54551	manully add	+	ccmB	1	C->T	CGG->TGG	R->W	cytochrome c maturation protein B	/	54550	C	yes
54569	manully add	+	ccmB	1	C->T	CGT->TGT	R->C	cytochrome c maturation protein B	/	54568	T	yes
54589	manully add	+	ccmB	3	C->T	CCC->CCT	P->P	cytochrome c maturation protein B	/	54588	C
54671	manully add	+	ccmB	1	C->T	CTG->TTG	L->L	cytochrome c maturation protein B	/	54670	T
54732	manully add	+	ccmB	2	C->T	TCG->TTG	S->L	cytochrome c maturation protein B	/	54731	T	yes
54750	manully add	+	ccmB	2	C->T	TCA->TTA	S->L	cytochrome c maturation protein B	/	54749	T	yes
54759	manully add	+	ccmB	2	C->T	TCA->TTA	S->L	cytochrome c maturation protein B	/	54758	T	yes
54831	manully add	+	ccmB	2	C->T	TCC->TTC	S->F	cytochrome c maturation protein B	/	54830	T	yes
54841	manully add	+	ccmB	3	C->T	TTC->TTT	F->F	cytochrome c maturation protein B	/	54840	T
54861	manully add	+	ccmB	2	C->T	TCG->TTG	S->L	cytochrome c maturation protein B	/	54860	T
54644	manully add	+	ccmB	2	C->T	CCA->TTA	P->L	cytochrome c maturation protein B	/	54643	T
54741	manully add	+	ccmB	2	C->T	CCA->TTA	P->L	cytochrome c maturation protein B	/	54740	C	yes
54767	manully add	+	ccmB	1	C->T	CCA->TTA	P->L	cytochrome c maturation protein B	/	54766	C
54768	manully add	+	ccmB	2	C->T	CCA->TTA	P->L	cytochrome c maturation protein B	/	54767	C	yes
273174	manully add	-	nad2 exon2	1	C->T	CCT->TCT	P->S	NADH dehydrogenase subunit 2	/	273175	T	yes
273185	manully add	-	nad2 exon2	2	C->T	TCA->TTA	S->L	NADH dehydrogenase subunit 2	/	273186	T	yes
273200	manully add	-	nad2 exon2	2	C->T	TCT->TTT	S->F	NADH dehydrogenase subunit 2	/	273201	T	yes
273232	manully add	-	nad2 exon2	3	C->T	TTC->TTT	F->F	NADH dehydrogenase subunit 2	/	273233	T
166187	manully add	-	nad3	1	C->T	CCT->TCT	P->S	NADH dehydrogenase subunit 3	/	166188	A	yes
166204	manully add	-	nad3	2	C->T	TCC->TCT	S->S	NADH dehydrogenase subunit 3	/	166205	T	yes
166219	manully add	-	nad3	2	C->T	CCG->CTG	P->L	NADH dehydrogenase subunit 3	/	166220	C	yes
166225	manully add	-	nad3	2	C->T	CCT->TTT	P->F	NADH dehydrogenase subunit 3	/	166226	C	yes
166226	manully add	-	nad3	1	C->T	CCT->TTT	P->F	NADH dehydrogenase subunit 3	/	166227	C	yes
166249	manully add	-	nad3	2	C->T	CCG->CTG	P->L	NADH dehydrogenase subunit 3	/	166250	C	yes
166310	manully add	-	nad3	1	C->T	CAC->TAC	H->Y	NADH dehydrogenase subunit 3	/	166311	C	yes
225507	manully add	+	nad4 exon2	2	G->T	CGG->CTG	R->L	NADH dehydrogenase subunit 4	/	225506	C
225387	manully add	+	nad4 exon2	2	C->T	CCA->TTA	P->L	NADH dehydrogenase subunit 4	/	225386	C	yes
229916	manully add	+	nad4 exon2	3	C->T	TAC->TAT	Y->Y	NADH dehydrogenase subunit 4	/	229915	A
229947	manully add	+	nad4 exon2	1	C->T	CCT->TCT	P->S	NADH dehydrogenase subunit 4	0.106383	229946	C	yes
229963	manully add	+	nad4 exon2	2	C->T	TCT->TTT	S->F	NADH dehydrogenase subunit 4	/	229962	T	yes
301429	REDO none	+	cox2 intron2	/	C->T	/	/	/	0.40519	301428	T
316845	REDO none	+	ccmFC intron1	/	C->T	/	/	/	0.900844	316844	C
34651	REDO none	+	nad1 intron3a	/	C->T	/	/	/	0.470364	34650	G
186677	REDO none	+	nad1 intron3b	/	C->T	/	/	/	0.614286	186676	C
100074	REDO none	+	nad1 intron4b	/	C->T	/	/	/	0.954308	100073	C
273442	REDO none	-	nad2 intron1	/	C->T	/	/	/	0.804494	273443	A
272982	REDO none	-	nad2 intron2a	/	C->T	/	/	/	0.765957	272983	C
135534	REDO none	+	nad2 intron3	/	C->T	/	/	/	0.78794	135533	T
230484	REDO none	+	nad4 intron3	/	C->T	/	/	/	0.417526	230483	T
230644	REDO none	+	nad4 intron3	/	C->T	/	/	/	0.883408	230643	C
232254	REDO none	+	nad4 intron3	/	C->T	/	/	/	0.895706	232253	A
232336	REDO none	+	nad4 intron3	/	C->T	/	/	/	0.867133	232335	C
161789	REDO none	-	nad5 intron2a	/	C->T	/	/	/	0.92364	161790	T
120940	REDO none	+	nad5 intron2b	/	C->T	/	/	/	0.763314	120939	C
121589	REDO none	+	nad5 intron3a	/	C->T	/	/	/	0.920255	121588	T
163280	REDO none	-	nad5 intron1	/	C->T	/	/	/	0.821192	163281	C
163285	REDO none	-	nad5 intron1	/	C->T	/	/	/	0.835526	163286	T
253811	REDO none	+	nad7 intron2	/	C->T	/	/	/	0.921359	253810	A
254405	REDO none	+	nad7 intron2	/	C->T	/	/	/	0.935185	254404	T
257366	REDO none	+	nad7 intron4	/	C->T	/	/	/	0.958318	257365	C
257382	REDO none	+	nad7 intron4	/	C->T	/	/	/	0.99308	257381	A
257497	REDO none	+	nad7 intron4	/	C->T	/	/	/	0.981355	257496	C
88898	REDO none	-	rps10 intron	/	C->T	/	/	/	0.735592	88899	T
176652	REDO none	+	rps3 intron	/	C->T	/	/	/	0.687285	176651	G
226651	REDO none	+	nad4 intron2	/	C->T	/	/	/	0.688279	226650	T
223608	REDO none	+	nad4 intron1	/	C->T	/	/	/	0.806202	223607	G
223905	REDO none	+	nad4 intron1	/	C->T	/	/	/	0.764463	223904	G
71381	REDO none	+	mttB 5'UTR	/	C->T	/	/	/	0.368553	71380	T	yes
152188	REDO none	+	cox3 5'UTR	/	C->T	/	/	/	0.83014	152187	T
152270	REDO none	+	cox3 5'UTR	/	C->T	/	/	/	0.739787	152269	T
152691	REDO none	+	cox3 5'UTR	/	C->T	/	/	/	0.785565	152690	C
303410	REDO none	+	atp4 5'UTR	/	C->T	/	/	/	0.909933	303409	C
96506	REDO none	+	ccmC 3'UTR	/	C->T	/	/	/	0.588235	96505	T
315171	REDO none	+	ccmFC 5'UTR	/	C->T	/	/	/	0.577626	315170	G
329580	REDO none	+	cob 3'UTR	/	C->T	/	/	/	0.801364	329579	T
97387	REDO none	+	matR 5'UTR	/	C->T	/	/	/	0.85071	97386	T
275482	REDO none	-	nad2 5'UTR	/	C->T	/	/	/	0.855969	275483	T
275991	REDO none	-	nad2 5'UTR	/	C->T	/	/	/	0.899032	275992	T
276739	REDO none	-	nad2 5'UTR	/	C->T	/	/	/	0.510152	276740	T
140213	REDO none	+	nad2 3'UTR	/	C->T	/	/	/	0.262136	140212	C
222638	REDO none	+	nad4 5'UTR	/	C->T	/	/	/	0.731105	222637	T
260595	REDO none	+	nad4L 5'UTR	/	C->T	/	/	/	0.385092	260594	C
260597	REDO none	+	nad4L 5'UTR	/	C->T	/	/	/	0.684521	260596	T
164525	REDO none	-	nad5 5'UTR	/	C->T	/	/	/	0.601168	164526	A
164768	REDO none	-	nad5 5'UTR	/	C->T	/	/	/	0.782839	164769	T
251863	REDO none	+	nad7 5'UTR	/	C->T	/	/	/	0.671751	251862	T
123326	REDO none	+	rpl10 3'UTR	/	C->T	/	/	/	0.961538	123325	T
89213	REDO none	-	rps10 5'UTR	/	C->T	/	/	/	0.576841	89214	T
284880	REDO none	-	rps11 5'UTR	/	C->T	/	/	/	0.5	284881	T
283968	REDO none	-	rps11 3'UTR	/	C->T	/	/	/	0.44293	283969	T
279218	REDO none	-	rps1 5'UTR	/	C->T	/	/	/	0.37971	279219	T
278425	REDO none	-	rps1 3'UTR	/	C->T	/	/	/	0.918504	278426	T
278434	REDO none	-	rps1 3'UTR	/	C->T	/	/	/	0.932673	278435	T
278446	REDO none	-	rps1 3'UTR	/	C->T	/	/	/	0.932627	278447	T
125310	REDO none	-	rps4 3'UTR	/	C->T	/	/	/	0.943583	125311	T
125432	REDO none	-	rps4 3'UTR	/	C->T	/	/	/	0.886052	125433	T
330588	REDO none	+	rps7 5'UTR	/	C->T	/	/	/	0.858372	330587	T
234997	REDO none	+	atp8 3'UTR	/	C->T	/	/	/	0.315754	234996	C
187856	REDO none	+	intergenic, nad1 exon4---atp6	/	C->T	/	/	/	0.537832	187855	T
261291	REDO none	+	intergenic, nad4L---nad6	/	C->T	/	/	/	0.516986	261290	T
261318	REDO none	+	intergenic, nad4L---nad6	/	C->T	/	/	/	0.589286	261317	T
261407	REDO none	+	intergenic, nad4L---nad6	/	C->T	/	/	/	0.882554	261406	T
331153	REDO none	+	intergenic, rps7---atp9	/	C->T	/	/	/	0.460495	331152	C
331389	REDO none	+	intergenic, rps7---atp9	/	C->T	/	/	/	0.931826	331388	T
323746	REDO none	+	intergenic, ccmFC---rpl5	/	C->T	/	/	/	0.412698	323745	T
323954	REDO none	+	intergenic, ccmFC---rpl5	/	C->T	/	/	/	0.621891	323953	T
324287	REDO none	+	intergenic, ccmFC---rpl5	/	C->T	/	/	/	0.669355	324286	T
"REDO_keep", identified by REDO and have Trinity transcripts support; "REDO none", not recognized by RECO but in filtered vcf, and have Trinity transcripts support; "manully add", not identified in filtered vcf, but have good Trinity transcripts support
11 RNA-editing sites identified by REDO, but lacking enough Trinity transcripts support.
30927	REDO, delete	+	rps2	3	C->T	CCC->CCT	P->P	ribosomal protein S2	0.223127
86169	REDO, delete	-	cox1	3	C->T	ATC->ATT	I->I	cytochrome c oxidase subunit 1	0.219029
136600	REDO, delete	+	nad2 exon4	3	C->T	TTC->TTT	F->F	NADH dehydrogenase subunit 2	0.244222
223309	REDO, delete	+	nad4 exon1	3	C->T	GTC->GTT	V->V	NADH dehydrogenase subunit 4	0.229352
234731	REDO, delete	+	atp8	3	C->T	ATC->ATT	I->I	ATPase subunit 8	0.247616
256041	REDO, delete	+	nad7 exon4	3	C->T	ATC->ATT	I->I	NADH dehydrogenase subunit 7	0.288854
260747	REDO, delete	+	nad4L	3	C->T	TTC->TTT	F->F	NADH dehydrogenase subunit 4L	0.155941
279114	REDO, delete	-	rps1	3	C->T	CTC->CTT	L->L	ribosomal protein S1	0.232358
176029	REDO, delete	+	rps19	2	C->T	TCG->TTG	S->L	ribosomal protein S19				yes
176134	REDO, delete	+	rps19	2	C->T	TCT->TTT	S->F	ribosomal protein S19

## Sheet: Table S5
Table S5 RNA editing sites in organelle genomes of Nymphaea 'Joey Tomocik' identified by Iso-seq transcripts
Genome_position of MW644616	Ref->Alt	Plastome genes		Genome_position of MW644617	Ref->Alt	Mitogenome genes
3074	G-A	matK		306269	G-A	atp1
3436	G-A	matK		306285	G-A	atp1
3550	G-A	matK		306355	G-A	atp1
3556	G-A	matK		306408	G-A	atp1
5996	G-A	rps16 intron		306438	G-A	atp1
12382	G-A	atpA		306484	G-A	atp1
16916	G-A	atpI		306522	G-A	atp1
17540	G-A	41bp downstream rps2 and 194bp upstream atpI		306532	G-A	atp1
17978	G-A	rps2		306585	G-A	atp1
18044	G-A	rps2		306636	G-A	atp1
18158	G-A	rps2		306661	G-A	atp1
18945	G-A	rpoC2		307030	G-A	atp1
22131	G-A	rpoC2		307460	G-A	atp1
25223	G-A	rpoC1		307676	G-A	atp1
25331	G-A	rpoC1		307691	G-A	atp1
28228	G-A	rpoB		188903	C-T	atp6
28285	G-A	rpoB		188936	C-T	atp6
28513	G-A	rpoB		188946	C-T	atp6
47998	G-A	ycf3		188953	C-T	atp6
53005	G-A	ndhJ		188963	C-T	atp6
63520	C-T	accD		188964	C-T	atp6
63553	C-T	accD		189032	C-T	atp6
65126	C-T	ycf4		189070	C-T	atp6
65390	C-T	ycf4		189083	C-T	atp6
67403	C-T	petA		189089	C-T	atp6
71634	C-T	petL		189145	C-T	atp6
71646	C-T	petL		189152	C-T	atp6
74399	G-A	rpl20		189170	C-T	atp6
75747	G-A	clpP		189178	C-T	atp6
76571	G-T	clpP		189185	C-T	atp6
76853	G-A	clpP		189186	C-T	atp6
81489	C-T	petB		189245	C-T	atp6
82000	C-T	petB		189253	C-T	atp6
84312	G-A	rpoA		189317	C-T	atp6
84471	G-A	rpoA		189401	C-T	atp6
84639	G-A	rpoA		189443	C-T	atp6
86146	G-A	rps8		189464	C-T	atp6
88528	G-A	rps3		189572	C-T	atp6
89081	G-A	rps3		189580	C-T	atp6
91553	G-A	25bp downstream rpl23 and 1bp upstream rpl2		189587	C-T	atp6
91790	G-A	rpl23		189596	C-T	atp6
105201	G-A	rps12 intron1b		85648	G-A	cox1
123053	G-A	ndhE		85658	G-A	cox1
123771	G-A	ndhG		85714	G-A	cox1
123963	G-A	ndhG		85742	G-A	cox1
124068	G-A	ndhG		85745	G-A	cox1
124075	G-A	ndhG		85769	G-A	cox1
125100	G-A	ndhA		85961	G-A	cox1
125145	G-A	ndhA		86023	G-A	cox1
125212	G-A	ndhA		86110	G-A	cox1
125607	G-A	ndhA		86279	G-A	cox1
126631	G-A	ndhA		86287	G-A	cox1
127779	G-A	ndhH		86293	G-A	cox1
129137	G-A	ycf1		86367	G-A	cox1
9882	C-T	not included		86401	G-A	cox1
14268	G-A	not included		297068	C-T	cox2 exon1
19929	A-C	not included		297079	C-T	cox2 exon1
19947	G-T	not included		297112	C-T	cox2 exon1
20151	G-A	not included		297202	C-T	cox2 exon1
20168	A-G	not included		297204	C-T	cox2 exon1
20177	G-A	not included		297294	C-T	cox2 exon1
20236	G-A	not included		297319	C-T	cox2 exon1
20296	C-G	not included		297339	C-T	cox2 exon1
20311	T-A	not included		297349	C-T	cox2 exon1
20501	T-A	not included		301969	C-T	cox2 exon3
20721	C-T	not included		301990	C-T	cox2 exon3
21634	C-T	not included		153522	C-T	cox3
21699	T-G	not included		153534	C-T	cox3
21996	C-A	not included		153540	C-T	cox3
22034	C-T	not included		153581	C-T	cox3
22059	G-A	not included		153588	C-T	cox3
22072	C-T	not included		153591	C-T	cox3
22079	C-T	not included		153690	C-T	cox3
22111	G-A	not included		153696	C-T	cox3
22139	C-T	not included		153789	C-T	cox3
22157	G-A	not included		153804	C-T	cox3
22159	G-A	not included		153879	C-T	cox3
22593	C-T	not included		153911	C-T	cox3
22652	G-A	not included		154031	C-T	cox3
22729	T-A	not included		154041	C-T	cox3
27031	G-A	not included		261291	C-T	intergenic, nad4L---nad6
27107	C-T	not included		261318	C-T	intergenic, nad4L---nad6
27385	C-T	not included		107291	C-T	nad1 exon1
27456	C-T	not included		107456	C-T	nad1 exon1
27492	T-C	not included		107504	C-T	nad1 exon1
27540	G-A	not included		107657	C-T	nad1 exon1
27644	C-T	not included		107665	C-T	nad1 exon1
27802	G-A	not included		32484	C-T	nad1 exon2
28460	C-T	not included		32506	C-T	nad1 exon2
41369	G-A	not included		33954	C-T	nad1 exon3
48931	C-T	not included		33956	C-T	nad1 exon3
71645	C-T	not included		33957	C-T	nad1 exon3
76954	C-T	not included		33964	C-T	nad1 exon3
76959	T-C	not included		34000	C-T	nad1 exon3
76986	G-T	not included		34035	C-T	nad1 exon3
76993	T-C	not included		34037	C-T	nad1 exon3
77755	G-A	not included		34041	C-T	nad1 exon3
83716	A-T	not included		34072	C-T	nad1 exon3
83746	G-A	not included		34099	C-T	nad1 exon3
97463	C-T	not included		186693	C-T	nad1 exon4
97694	C-T	not included		186702	C-T	nad1 exon4
128714	A-G	not included		166085	G-A	nad3
128799	A-C	not included		166090	G-A	nad3
129276	G-A	not included		166159	G-A	nad3
129411	C-T	not included		166183	G-A	nad3
129511	T-C	not included		166187	G-A	nad3
129589	G-A	not included		166204	G-A	nad3
130907	T-C	not included		166219	G-A	nad3
131089	C-A	not included		166225	G-A	nad3
131095	C-T	not included		166226	G-A	nad3
131575	G-A	not included		166249	G-A	nad3
131600	T-G	not included		166267	G-A	nad3
132450	T-C	not included		166288	G-A	nad3
132451	A-C	not included		166310	G-A	nad3
132611	G-A	not included		166354	G-A	nad3
132618	G-T	not included		166372	G-A	nad3
				166373	G-A	nad3
				166390	G-A	nad3
				166412	G-A	nad3
				166429	G-A	nad3
				222638	C-T	nad4 5'UTR
				223050	C-T	nad4 exon1
				223056	C-T	nad4 exon1
				223080	C-T	nad4 exon1
				223083	C-T	nad4 exon1
				223113	C-T	nad4 exon1
				223160	C-T	nad4 exon1
				223164	C-T	nad4 exon1
				223170	C-T	nad4 exon1
				223172	C-T	nad4 exon1
				223203	C-T	nad4 exon1
				223323	C-T	nad4 exon1
				223368	C-T	nad4 exon1
				223374	C-T	nad4 exon1
				223382	C-T	nad4 exon1
				223409	C-T	nad4 exon1
				223422	C-T	nad4 exon1
				223439	C-T	nad4 exon1
				223442	C-T	nad4 exon1
				223443	C-T	nad4 exon1
				223455	C-T	nad4 exon1
				225063	C-T	nad4 exon2
				225138	C-T	nad4 exon2
				225240	C-T	nad4 exon2
				225297	C-T	nad4 exon2
				225300	C-T	nad4 exon2
				225314	C-T	nad4 exon2
				225362	C-T	nad4 exon2
				225366	C-T	nad4 exon2
				225413	C-T	nad4 exon2
				225417	C-T	nad4 exon2
				225426	C-T	nad4 exon2
				225458	C-T	nad4 exon2
				225464	C-T	nad4 exon2
				225501	C-T	nad4 exon2
				225507	C-T	nad4 exon2
				229916	C-T	nad4 exon2
				229947	C-T	nad4 exon2
				229963	C-T	nad4 exon2
				229821	C-T	nad4 exon3
				229825	C-T	nad4 exon3
				229831	C-T	nad4 exon3
				229843	C-T	nad4 exon3
				229848	C-T	nad4 exon3
				229924	C-T	nad4 exon3
				229944	C-T	nad4 exon3
				229957	C-T	nad4 exon3
				229966	C-T	nad4 exon3
				229987	C-T	nad4 exon3
				230009	C-T	nad4 exon3
				230020	C-T	nad4 exon3
				230021	C-T	nad4 exon3
				230026	C-T	nad4 exon3
				230122	C-T	nad4 exon3
				230170	C-T	nad4 exon3
				230188	C-T	nad4 exon3
				232346	C-T	nad4 exon4
				232358	C-T	nad4 exon4
				232374	C-T	nad4 exon4
				232379	C-T	nad4 exon4
				223608	C-T	nad4 intron1
				223905	C-T	nad4 intron1
				230484	C-T	nad4 intron3
				230644	C-T	nad4 intron3
				232254	C-T	nad4 intron3
				232336	C-T	nad4 intron3
				260767	C-T	nad4L
				260826	C-T	nad4L
				260836	C-T	nad4L
				260857	C-T	nad4L
				260884	C-T	nad4L
				260896	C-T	nad4L
				260905	C-T	nad4L
				260914	C-T	nad4L
				260923	C-T	nad4L
				260956	C-T	nad4L
				261007	C-T	nad4L
				260595	C-T	nad4L 5'UTR
				260597	C-T	nad4L 5'UTR
				164169	G-A	nad5 exon1
				162082	G-A	nad5 exon2
				162106	G-A	nad5 exon2
				162196	G-A	nad5 exon2
				162331	G-A	nad5 exon2
				162446	G-A	nad5 exon2
				162461	G-A	nad5 exon2
				162493	G-A	nad5 exon2
				162521	G-A	nad5 exon2
				162550	G-A	nad5 exon2
				162560	G-A	nad5 exon2
				162631	G-A	nad5 exon2
				162643	G-A	nad5 exon2
				162671	G-A	nad5 exon2
				162724	G-A	nad5 exon2
				162742	G-A	nad5 exon2
				162781	G-A	nad5 exon2
				162785	G-A	nad5 exon2
				162793	G-A	nad5 exon2
				162817	G-A	nad5 exon2
				162830	G-A	nad5 exon2
				162875	G-A	nad5 exon2
				162877	G-A	nad5 exon2
				162908	G-A	nad5 exon2
				162925	G-A	nad5 exon2
				162953	G-A	nad5 exon2
				162958	G-A	nad5 exon2
				162967	G-A	nad5 exon2
				163000	G-A	nad5 exon2
				163012	G-A	nad5 exon2
				163108	G-A	nad5 exon2
				163132	G-A	nad5 exon2
				163147	G-A	nad5 exon2
				163148	G-A	nad5 exon2
				163191	G-A	nad5 exon2
				163234	G-A	nad5 exon2
				163249	G-A	nad5 exon2
				163264	G-A	nad5 exon2
				252289	C-T	nad7 exon1
				252328	C-T	nad7 exon1
				252334	C-T	nad7 exon1
				253523	C-T	nad7 exon2
				255976	C-T	nad7 exon4
				255986	C-T	nad7 exon4
				256021	C-T	nad7 exon4
				256047	C-T	nad7 exon4
				256088	C-T	nad7 exon4
				257502	C-T	nad7 exon5
				257520	C-T	nad7 exon5
				257539	C-T	nad7 exon5
				257626	C-T	nad7 exon5
				257633	C-T	nad7 exon5
				257655	C-T	nad7 exon5
				257664	C-T	nad7 exon5
				257679	C-T	nad7 exon5
				257700	C-T	nad7 exon5
				257742	C-T	nad7 exon5
				253811	C-T	nad7 intron2
				257366	C-T	nad7 intron4
				257382	C-T	nad7 intron4
				150544	C-T	nad9
				150595	C-T	nad9
				150616	C-T	nad9
				150670	C-T	nad9
				150726	C-T	nad9
				150801	C-T	nad9
				150831	C-T	nad9
				150859	C-T	nad9
				150870	C-T	nad9
				150871	C-T	nad9
				150901	C-T	nad9
				150909	C-T	nad9
				150942	C-T	nad9
				151042	C-T	nad9
				88919	G-A	rps10
				89213	G-A	rps10 5'UTR
				88898	G-A	rps10 intron
				165736	G-A	rps12
				165741	G-A	rps12
				165756	G-A	rps12
				165793	G-A	rps12
				165804	G-A	rps12
				165829	G-A	rps12
				165913	G-A	rps12
				165921	G-A	rps12
				165925	G-A	rps12
				165954	G-A	rps12
				119501	C-T	rps19
				119502	C-T	rps19
				119559	C-T	rps19
				30857	C-T	rps2
				30872	C-T	rps2
				30878	C-T	rps2
				30590	C-T	rps2
				30611	C-T	rps2
				179079	C-T	rps3
				179113	C-T	rps3
				179118	C-T	rps3
				179499	C-T	rps3
				179877	C-T	rps3
				180018	C-T	rps3
				125537	G-A	rps4
				125542	G-A	rps4
				125551	G-A	rps4
				125602	G-A	rps4
				125617	G-A	rps4
				125627	G-A	rps4
				125638	G-A	rps4
				125716	G-A	rps4
				125774	G-A	rps4
				125787	G-A	rps4
				125854	G-A	rps4
				125881	G-A	rps4
				126037	G-A	rps4
				126045	G-A	rps4
				126184	G-A	rps4
				126212	G-A	rps4
				126229	G-A	rps4
				126241	G-A	rps4
				126253	G-A	rps4
				126262	G-A	rps4
				126349	G-A	rps4
				126380	G-A	rps4
				126464	G-A	rps4
				126475	G-A	rps4
				126476	G-A	rps4
				125432	G-A	rps4 3'UTR
				330771	C-T	rps7
				330932	C-T	rps7
				330987	C-T	rps7
				154157	C-T	sdh4
				154159	C-T	sdh4
				154160	C-T	sdh4
				154196	C-T	sdh4
				154202	C-T	sdh4
				154258	C-T	sdh4
				30968	G-T	not included
				30987	T-A	not included
				33119	G-A	not included
				107604	A-G	not included
				107617	C-A	not included
				107652	T-G	not included
				172846	C-T	not included
				173312	G-T	not included
				173327	G-A	not included
				173370	C-G	not included
				175458	G-A	not included
				175503	C-G	not included
				175630	C-T	not included
				176076	C-T	not included
				176077	C-T	not included
				176134	C-T	not included
				176236	C-T	not included
				179064	A-T	not included
				179188	A-G	not included
				179952	G-A	not included
				179979	T-A	not included
				179983	G-A	not included
				179986	C-T	not included
				173336	C-T	not included
				173347	CC-T	not included
				173341	T-G	not included
				186744	G-T	not included
				186795	C-T	not included
				187094	G-A	not included
				187390	G-A	not included
				187394	C-G	not included
				187993	A-T	not included
				188007	G-A	not included
				188020	G-T	not included
				188021	A-G	not included
				188024	C-A	not included
				188080	A-G	not included
				187289	C-T	not included
				189630	C-T	not included
				223933	A-G	not included
				223947	T-A	not included
				224474	G-T	not included
				224482	C-T	not included
				224501	A-T	not included
				225161	C-T	not included
				225165	G-A	not included
				225080	A-T	not included
				260392	A-T	not included
				261077	C-T	not included
				296817	C-T	not included

## Sheet: Table S6
Table S6 Comparison of RNA-editing sites in chloroplast genomes of three basal angiosperms
	*common sites	Amborella trichopoda		Nymphaea 'Joey Tomocik'		Liriodendron tulipifera		function
		length (bp)	RNA-editing sites	length (bp)	RNA-editing sites	length (bp)	RNA-editing sites
atpA	1	1524	5	1524	1	1524	4	ATP synthase
atpI	1	747	3	747	1	744	3	ATP synthase
atpB	0	1503	3	1497	0	1497	2	ATP synthase
atpE	0	405	1	405	0	405	0	ATP synthase
atpF	0	555	1	555	0	555	1	ATP synthase
petL	2	96	3	96	3	96	3	Cytochrome b/f complex
petB	1	648	3	648	2	648	2	Cytochrome b/f complex
petG	0	114	1	114	0	114	0	Cytochrome b/f complex
petD	0	483	0	513	1	477	1	Cytochrome b/f complex
petA	0	963	0	969	1	963	0	Cytochrome b/f complex
matK	3	1506	9	1530	6	1524	8	maturase K
ndhD	3	1503	13	1503	6	1503	13	NADH dehydrogenase
ndhF	0	2241	7	2226	2	2226	1	NADH dehydrogenase
ndhC	2	363	5	363	3	363	3	NADH dehydrogenase
ndhJ	1	477	1	477	2	477	2	NADH dehydrogenase
ndhB	0	1533	12	1533	8	1533	0	NADH dehydrogenase
ndhA	0	1092	7	1086	6	1092	0	NADH dehydrogenase
ndhG	0	534	5	534	4	531	0	NADH dehydrogenase
ndhK	0	678	2	678	0	678	1	NADH dehydrogenase
ndhE	0	306	1	306	1	306	0	NADH dehydrogenase
ndhH	0	1182	1	1182	1	1182	0	NADH dehydrogenase
accD	0	1623	6	1461	2	1467	2	others
clpP	1	609	2	609	3	609	1	others
ycf1	0	5490	4	5943	2	5508	1	others
cemA	0	690	1	690	0	690	0	others
ccsA	0	942	4	927	0	966	0	others
psaI	0	111	2	111	0	111	1	Photosystem I
psaA	0	2253	0	2253	0	2253	1	Photosystem I
psaC	0	246	0	246	0	246	1	Photosystem I
ycf3	2	507	5	ss	2	507	4	Photosystem I
ycf4	0	708	1	555	2	555	1	Photosystem I
psbL	1	117	2	117	1	117	2	Photosystem II
psbA	0	1053	5	1062	0	1062	0	Photosystem II
psbJ	0	123	2	123	0	123	2	Photosystem II
psbK	0	186	2	186	0	186	1	Photosystem II
psbN	0	132	2	132	0	132	0	Photosystem II
psbB	0	1527	0	1527	0	1527	1	Photosystem II
psbE	0	252	0	252	1	252	1	Photosystem II
psbZ	0	189	0	189	1	189	1	Photosystem II
psbF	0	120	0	120	0	120	1	Photosystem II
psbD	0	1062	1	1062	0	1062	0	Photosystem II
psbH	0	222	0	222	0	222	1	Photosystem II
rpoC1	1	2043	14	2055	5	2046	5	RNA polymerase
rpoB	2	3219	11	3216	8	3240	2	RNA polymerase
rpoC2	1	4110	4	4179	4	4149	1	RNA polymerase
rpoA	0	1005	3	1026	3	1014	4	RNA polymerase
rpl20	0	360	1	348	1	354	1	Ribosomal protein large
rpl16	0	408	1	408	0	402	0	Ribosomal protein large
rpl22	0	375	1	378	0	none	0	Ribosomal protein large
rpl23	0	288	0	282	1	282	0	Ribosomal protein large
rpl32	0	174	1	165	0	174	0	Ribosomal protein large
rpl14	0	369	0	369	0	369	1	Ribosomal protein large
rps2	2	711	4	711	3	711	2	Ribosomal protein small
rps16	1	237	2	261	1	261	2	Ribosomal protein small
rps14	1	303	1	303	2	303	2	Ribosomal protein small
rps3	0	657	1	657	2	660	1	Ribosomal protein small
rps8	0	399	1	399	1	399	1	Ribosomal protein small
rps18	0	306	1	306	0	306	1	Ribosomal protein small
rps4	0	606	1	606	0	606	0	Ribosomal protein small
rps7	0	468	0	468	1	468	0	Ribosomal protein small
note: *common sites aligned CDSs by mafft.

## Sheet: Table S7
Table S7 Comparison of RNA-editing sites in mitochondrial genomes of three basal angiosperms
	*common sites	Amborella trichopoda		Nymphaea 'Joey Tomocik'		Liriodendron tulipifera
		length (bp)	RNA-editing sites	length (bp)	RNA-editing sites	length (bp)	RNA-editing sites
nad1	21	978	41	978	33	978	33
nad2	27	1467	41	1467	49	1467	49
nad3	14	357	19	357	19	357	21
nad4	45	1488	68	1491	63	1488	58
nad4L	8	309	13	303	12	303	13
nad5	37	2046	55	2019	50	2013	48
nad6	15	630	20	693	23	723	25
nad7	27	1185	40	1176	35	1185	39
nad9	10	573	16	570	16	573	14
sdh3	5	396	10	333	11	330	10
sdh4	0	369	10	567	14	405	0
cob	18	1182	26	1182	22	1182	30
cox1	17	1584	33	1584	27	1584	37
cox2	10	765	21	783	23	759	14
cox3	12	798	24	798	20	798	19
atp1	7	1521	11	1551	17	1530	14
atp4	9	588	12	579	16	582	14
atp6	19	846	23	882	31	807	29
atp8	5	480	7	489	8	480	6
atp9	0	225	0	225	9	225	15
ccmB	35	621	49	621	47	621	49
ccmC	25	816	41	720	32	723	41
ccmFC	16	1311	37	1347	26	1359	24
ccmFN	26	1695	47	1683	41	1806	34
rps1	1	579	3	624	5	606	5
rps2	0	666	0	624	9	621	0
rps3	0	1671	0	1683	14	1584	17
rps4	0	1065	27	1008	26	1071	0
rps7	3	447	3	447	3	450	4
rps10	1	330	3	333	3	360	6
rps11	2	504	5	513	5	516	8
rps12	5	378	9	384	10	378	9
rps13	5	351	5	348	5	351	7
rps14	1	303	2	303	2	303	2
rps19	3	327	4	354	4	282	5
rpl2	0	1899	4	1659	1	1665	3
rpl5	10	558	13	549	14	561	12
rpl10	0	369	0	456	8	480	0
rpl16	5	411	8	435	10	435	9
matR	13	1932	25	1950	18	1953	19
mttB	24	807	53	714	26	768	58
note: 1) Amborella missing annotation of nad1 exon4; nad1 exon1 in KF754801, the other 4 in KF754803; 2) rpl10 of Amborella reading frame not intact, horizontal transfer of angiosperm origin. 3) *common sites aligned CDSs by mafft.

## Sheet: Table S8
Table S8 SRR data (RNA-seq) used to compute the RNA-editing information of Liriodendron tulipifera
study_accession	run_accession	experiment_accession	scientific_name	instrument_model	library_layout	fastq_ftp
PRJNA273274	SRR1778809	SRX858438	Liriodendron tulipifera	Illumina MiSeq	PAIRED	ftp.sra.ebi.ac.uk/vol1/fastq/SRR177/009/SRR1778809/SRR1778809_1.fastq.gz;ftp.sra.ebi.ac.uk/vol1/fastq/SRR177/009/SRR1778809/SRR1778809_2.fastq.gz
PRJNA273274	SRR1778813	SRX858442	Liriodendron tulipifera	Illumina MiSeq	PAIRED	ftp.sra.ebi.ac.uk/vol1/fastq/SRR177/003/SRR1778813/SRR1778813_1.fastq.gz;ftp.sra.ebi.ac.uk/vol1/fastq/SRR177/003/SRR1778813/SRR1778813_2.fastq.gz
PRJNA273274	SRR1778817	SRX858446	Liriodendron tulipifera	Illumina MiSeq	PAIRED	ftp.sra.ebi.ac.uk/vol1/fastq/SRR177/007/SRR1778817/SRR1778817_1.fastq.gz;ftp.sra.ebi.ac.uk/vol1/fastq/SRR177/007/SRR1778817/SRR1778817_2.fastq.gz
PRJNA273274	SRR1778821	SRX858450	Liriodendron tulipifera	Illumina MiSeq	PAIRED	ftp.sra.ebi.ac.uk/vol1/fastq/SRR177/001/SRR1778821/SRR1778821_1.fastq.gz;ftp.sra.ebi.ac.uk/vol1/fastq/SRR177/001/SRR1778821/SRR1778821_2.fastq.gz
PRJNA524246	SRR8632129	SRX5430929	Liriodendron tulipifera	BGISEQ-500	PAIRED	ftp.sra.ebi.ac.uk/vol1/fastq/SRR863/009/SRR8632129/SRR8632129_1.fastq.gz;ftp.sra.ebi.ac.uk/vol1/fastq/SRR863/009/SRR8632129/SRR8632129_2.fastq.gz
PRJNA524246	SRR8632130	SRX5430928	Liriodendron tulipifera	BGISEQ-500	PAIRED	ftp.sra.ebi.ac.uk/vol1/fastq/SRR863/000/SRR8632130/SRR8632130_1.fastq.gz;ftp.sra.ebi.ac.uk/vol1/fastq/SRR863/000/SRR8632130/SRR8632130_2.fastq.gz
PRJNA524246	SRR8632131	SRX5430927	Liriodendron tulipifera	BGISEQ-500	PAIRED	ftp.sra.ebi.ac.uk/vol1/fastq/SRR863/001/SRR8632131/SRR8632131_1.fastq.gz;ftp.sra.ebi.ac.uk/vol1/fastq/SRR863/001/SRR8632131/SRR8632131_2.fastq.gz
PRJNA524246	SRR8632132	SRX5430926	Liriodendron tulipifera	BGISEQ-500	PAIRED	ftp.sra.ebi.ac.uk/vol1/fastq/SRR863/002/SRR8632132/SRR8632132_1.fastq.gz;ftp.sra.ebi.ac.uk/vol1/fastq/SRR863/002/SRR8632132/SRR8632132_2.fastq.gz
PRJNA524246	SRR8632133	SRX5430925	Liriodendron tulipifera	BGISEQ-500	PAIRED	ftp.sra.ebi.ac.uk/vol1/fastq/SRR863/003/SRR8632133/SRR8632133_1.fastq.gz;ftp.sra.ebi.ac.uk/vol1/fastq/SRR863/003/SRR8632133/SRR8632133_2.fastq.gz
PRJNA524246	SRR8632134	SRX5430924	Liriodendron tulipifera	BGISEQ-500	PAIRED	ftp.sra.ebi.ac.uk/vol1/fastq/SRR863/004/SRR8632134/SRR8632134_1.fastq.gz;ftp.sra.ebi.ac.uk/vol1/fastq/SRR863/004/SRR8632134/SRR8632134_2.fastq.gz
PRJNA524246	SRR8632135	SRX5430923	Liriodendron tulipifera	BGISEQ-500	PAIRED	ftp.sra.ebi.ac.uk/vol1/fastq/SRR863/005/SRR8632135/SRR8632135_1.fastq.gz;ftp.sra.ebi.ac.uk/vol1/fastq/SRR863/005/SRR8632135/SRR8632135_2.fastq.gz
PRJNA524246	SRR8632136	SRX5430922	Liriodendron tulipifera	BGISEQ-500	PAIRED	ftp.sra.ebi.ac.uk/vol1/fastq/SRR863/006/SRR8632136/SRR8632136_1.fastq.gz;ftp.sra.ebi.ac.uk/vol1/fastq/SRR863/006/SRR8632136/SRR8632136_2.fastq.gz
PRJNA524246	SRR8632137	SRX5430921	Liriodendron tulipifera	BGISEQ-500	PAIRED	ftp.sra.ebi.ac.uk/vol1/fastq/SRR863/007/SRR8632137/SRR8632137_1.fastq.gz;ftp.sra.ebi.ac.uk/vol1/fastq/SRR863/007/SRR8632137/SRR8632137_2.fastq.gz
PRJNA524246	SRR8632138	SRX5430920	Liriodendron tulipifera	BGISEQ-500	PAIRED	ftp.sra.ebi.ac.uk/vol1/fastq/SRR863/008/SRR8632138/SRR8632138_1.fastq.gz;ftp.sra.ebi.ac.uk/vol1/fastq/SRR863/008/SRR8632138/SRR8632138_2.fastq.gz
PRJNA524246	SRR8632139	SRX5430919	Liriodendron tulipifera	BGISEQ-500	PAIRED	ftp.sra.ebi.ac.uk/vol1/fastq/SRR863/009/SRR8632139/SRR8632139_1.fastq.gz;ftp.sra.ebi.ac.uk/vol1/fastq/SRR863/009/SRR8632139/SRR8632139_2.fastq.gz
PRJNA524246	SRR8632140	SRX5430918	Liriodendron tulipifera	BGISEQ-500	PAIRED	ftp.sra.ebi.ac.uk/vol1/fastq/SRR863/000/SRR8632140/SRR8632140_1.fastq.gz;ftp.sra.ebi.ac.uk/vol1/fastq/SRR863/000/SRR8632140/SRR8632140_2.fastq.gz
PRJNA524246	SRR8632141	SRX5430917	Liriodendron tulipifera	BGISEQ-500	PAIRED	ftp.sra.ebi.ac.uk/vol1/fastq/SRR863/001/SRR8632141/SRR8632141_1.fastq.gz;ftp.sra.ebi.ac.uk/vol1/fastq/SRR863/001/SRR8632141/SRR8632141_2.fastq.gz
PRJNA524246	SRR8632142	SRX5430916	Liriodendron tulipifera	BGISEQ-500	PAIRED	ftp.sra.ebi.ac.uk/vol1/fastq/SRR863/002/SRR8632142/SRR8632142_1.fastq.gz;ftp.sra.ebi.ac.uk/vol1/fastq/SRR863/002/SRR8632142/SRR8632142_2.fastq.gz
PRJNA524246	SRR8632143	SRX5430915	Liriodendron tulipifera	BGISEQ-500	PAIRED	ftp.sra.ebi.ac.uk/vol1/fastq/SRR863/003/SRR8632143/SRR8632143_1.fastq.gz;ftp.sra.ebi.ac.uk/vol1/fastq/SRR863/003/SRR8632143/SRR8632143_2.fastq.gz
PRJNA524246	SRR8632144	SRX5430914	Liriodendron tulipifera	BGISEQ-500	PAIRED	ftp.sra.ebi.ac.uk/vol1/fastq/SRR863/004/SRR8632144/SRR8632144_1.fastq.gz;ftp.sra.ebi.ac.uk/vol1/fastq/SRR863/004/SRR8632144/SRR8632144_2.fastq.gz
PRJNA524246	SRR8632145	SRX5430913	Liriodendron tulipifera	BGISEQ-500	PAIRED	ftp.sra.ebi.ac.uk/vol1/fastq/SRR863/005/SRR8632145/SRR8632145_1.fastq.gz;ftp.sra.ebi.ac.uk/vol1/fastq/SRR863/005/SRR8632145/SRR8632145_2.fastq.gz
PRJNA524246	SRR8632146	SRX5430912	Liriodendron tulipifera	BGISEQ-500	PAIRED	ftp.sra.ebi.ac.uk/vol1/fastq/SRR863/006/SRR8632146/SRR8632146_1.fastq.gz;ftp.sra.ebi.ac.uk/vol1/fastq/SRR863/006/SRR8632146/SRR8632146_2.fastq.gz
PRJNA524246	SRR8632147	SRX5430911	Liriodendron tulipifera	BGISEQ-500	PAIRED	ftp.sra.ebi.ac.uk/vol1/fastq/SRR863/007/SRR8632147/SRR8632147_1.fastq.gz;ftp.sra.ebi.ac.uk/vol1/fastq/SRR863/007/SRR8632147/SRR8632147_2.fastq.gz
PRJNA524246	SRR8632148	SRX5430910	Liriodendron tulipifera	BGISEQ-500	PAIRED	ftp.sra.ebi.ac.uk/vol1/fastq/SRR863/008/SRR8632148/SRR8632148_1.fastq.gz;ftp.sra.ebi.ac.uk/vol1/fastq/SRR863/008/SRR8632148/SRR8632148_2.fastq.gz
PRJNA524246	SRR8632149	SRX5430909	Liriodendron tulipifera	BGISEQ-500	PAIRED	ftp.sra.ebi.ac.uk/vol1/fastq/SRR863/009/SRR8632149/SRR8632149_1.fastq.gz;ftp.sra.ebi.ac.uk/vol1/fastq/SRR863/009/SRR8632149/SRR8632149_2.fastq.gz

## Sheet: Table S9
Table S9 RNA-editing sites of chloroplast genome of Liriodendron tulipifera identified by REDO
#Chr	Strand	Name	Genome_pos	Gene_pos	AA_pos	Phase	Ref->Alt	RefCodon->AltCodon	RefAA->AltAA	AltRatio	ErrorRatio	Depth	AverageDepth	RefRead	AltRead	AdjacentAlt	LLR	Pvalue(fisher)	RNAeditGC	GeneGC	Exon_num	Exon_start	Exon_end	Function
NC_008326	-	matK	3498	164	55	2	C->T	TCC->TTC	S->F	0.402778	0.00138889	72	73.1	43	29	6	66.7704	5.34162e-11	30	35.83	1	3661,	2138,	maturase K
NC_008326	-	matK	3492	170	57	2	C->T	TCA->TTA	S->L	0.611111	0.00420579	72	71.6	28	44	269	75.0694	3.37709e-18	35	35.83	1	3661,	2138,	maturase K
NC_008326	-	matK	3223	439	147	1	C->T	CAT->TAT	H->Y	0.588235	0	51	56.4	21	30	24	100.348	1.93362e-12	30	35.83	1	3661,	2138,	maturase K
NC_008326	-	matK	3199	463	155	1	C->T	CAT->TAT	H->Y	0.727273	0.0037037	55	53.9	15	40	186	66.2438	7.32265e-18	45	35.83	1	3661,	2138,	maturase K
NC_008326	-	matK	3013	649	217	1	C->T	CAT->TAT	H->Y	0.263889	0	72	72.1	53	19	70	66.4222	4.85883e-07	20	35.83	1	3661,	2138,	maturase K
NC_008326	-	matK	2943	719	240	2	C->T	TCT->TTT	S->F	0.525641	0.00121951	78	80.3	37	41	185	94.2223	3.2213e-16	40	35.83	1	3661,	2138,	maturase K
NC_008326	-	matK	2758	904	302	1	C->T	CAC->TAC	H->Y	0.518519	0	54	53	26	28	279	94.8604	3.09263e-11	40	35.83	1	3661,	2138,	maturase K
NC_008326	-	matK	2479	1183	395	1	C->T	CGG->TGG	R->W	0.844156	0	77	84	12	65	69	197.838	1.61937e-31	65	35.83	1	3661,	2138,	maturase K
NC_008326	-	rps16	5179	143	48	2	C->T	TCA->TTA	S->L	0.742857	0	35	38.6	9	26	69	83.3565	6.31923e-12	25	37.16	2	6141,5278,	6099,5061,	ribosomal protein S16
NC_008326	-	rps16	5110	212	71	2	C->T	TCA->TTA	S->L	0.766667	0	60	59.5	14	46	1612	146.079	4.71979e-21	35	37.16	2	6141,5278,	6099,5061,	ribosomal protein S16
NC_008326	+	psbK	8620	154	52	1	C->T	CTT->TTT	L->F	0.825397	0.00307692	63	65.6	11	52	2955	82.8819	6.92604e-25	50	38.17	1	8467,	8652,	photosystem II protein K
NC_008326	-	atpA	11997	773	258	2	C->T	TCA->TTA	S->L	0.888	0	125	124.3	14	111	18	1000	6.42337e-56	20	41.86	1	12769,	11246,	ATP synthase CF1 alpha subunit
NC_008326	-	atpA	11979	791	264	2	C->T	CCC->CTC	P->L	0.880342	0.000854701	117	116.2	14	103	123	208.148	1.70171e-51	40	41.86	1	12769,	11246,	ATP synthase CF1 alpha subunit
NC_008326	-	atpA	11856	914	305	2	C->T	TCA->TTA	S->L	0.918033	0	61	64.1	5	56	234	157.732	2.33162e-29	40	41.86	1	12769,	11246,	ATP synthase CF1 alpha subunit
NC_008326	-	atpA	11622	1148	383	2	C->T	TCA->TTA	S->L	0.82716	0	81	85.2	14	67	2817	206.25	5.58607e-32	35	41.86	1	12769,	11246,	ATP synthase CF1 alpha subunit
NC_008326	-	atpF	12925	479	160	2	C->T	TCG->TTG	S->L	0.862661	0	233	225	32	201	928	1000	2.68575e-98	45	39.46	2	14129,13258,	13985,12849,	ATP synthase CF0 B subunit
NC_008326	-	atpI	16337	349	117	1	C->T	CGG->TGG	R->W	0.844828	0	58	62.5	9	49	79	149.068	6.96241e-24	35	39.11	1	16685,	15942,	ATP synthase CF0 A subunit
NC_008326	-	atpI	16258	428	143	2	C->T	CCC->CTC	P->L	0.906667	0	75	76.5	7	68	201	194.753	4.09557e-35	45	39.11	1	16685,	15942,	ATP synthase CF0 A subunit
NC_008326	-	atpI	16057	629	210	2	C->T	TCA->TTA	S->L	0.914286	0	70	70.8	6	64	1502	181.314	2.33017e-33	45	39.11	1	16685,	15942,	ATP synthase CF0 A subunit
NC_008326	-	rps2	17473	134	45	2	C->T	ACA->ATA	T->I	0.978261	0	92	92.5	2	90	114	1000	3.03473e-51	20	40.08	1	17606,	16896,	ribosomal protein S2
NC_008326	-	rps2	17359	248	83	2	C->T	TCA->TTA	S->L	0.514286	0.00140845	70	71	34	36	1022	80.7128	3.10403e-14	45	40.08	1	17606,	16896,	ribosomal protein S2
NC_008326	-	rpoC2	18267	3713	1238	2	C->T	TCA->TTA	S->L	0.619048	0	21	21.4	8	13	794	43.1986	7.97414e-06	40	38.97	1	21979,	17831,	RNA polymerase beta'' subunit
NC_008326	-	rpoC1	24863	41	14	2	C->T	TCA->TTA	S->L	0.583333	0.00416667	24	22.8	10	14	1323	24.216	4.06629e-06	40	39.3	2	24903,23742,	24472,22129,	RNA polymerase beta' subunit
NC_008326	-	rpoC1	23540	635	212	2	C->T	ACA->ATA	T->I	0.4375	0	16	15.8	9	7	155	24.0024	0.00339884	25	39.3	2	24903,23742,	24472,22129,	RNA polymerase beta' subunit
NC_008326	-	rpoC1	23385	790	264	1	C->T	CGG->TGG	R->W	0.6875	0	16	16.6	5	11	73	35.9178	3.3854e-05	45	39.3	2	24903,23742,	24472,22129,	RNA polymerase beta' subunit
NC_008326	-	rpoC1	23312	863	288	2	C->T	CCA->CTA	P->L	0.842105	0	19	18	3	16	587	48.7691	4.35702e-08	50	39.3	2	24903,23742,	24472,22129,	RNA polymerase beta' subunit
NC_008326	-	rpoC1	22725	1450	484	1	C->T	CGT->TGT	R->C	0.5	0	20	19.8	10	10	4458	33.9798	0.00021796	40	39.3	2	24903,23742,	24472,22129,	RNA polymerase beta' subunit
NC_008326	-	rpoB	26965	1205	402	2	C->T	TCG->TTG	S->L	0.4	0	15	15	9	6	1248	20.6727	0.00842912	40	39.66	1	28169,	24930,	RNA polymerase beta subunit
NC_008326	-	rpoB	25717	2453	818	2	C->T	TCA->TTA	S->L	0.411765	0	17	20.9	10	7	854	24.0828	0.00361513	25	39.66	1	28169,	24930,	RNA polymerase beta subunit
NC_008326	+	psbZ	38660	50	17	2	C->T	TCA->TTA	S->L	0.45614	0	57	63.2	31	26	296	88.9241	3.59404e-10	35	34.39	1	38611,	38799,	photosystem II protein Z
NC_008326	-	rps14	39792	80	27	2	C->T	TCA->TTA	S->L	0.8125	0.00425532	48	48.1	9	39	69	57.5924	1.39804e-18	35	42.24	1	39871,	39569,	ribosomal protein S14
NC_008326	-	rps14	39723	149	50	2	C->T	CCA->CTA	P->L	0.811321	0	53	56.2	10	43	1063	133.614	2.03755e-20	50	42.24	1	39871,	39569,	ribosomal protein S14
NC_008326	-	psaA	43420	1079	360	2	C->T	TCA->TTA	S->L	0.77381	0	84	85.7	19	65	3419	205.777	1.06808e-29	40	43.72	1	44498,	42246,	photosystem I P700 chlorophyll a apoprotein A1
NC_008326	-	ycf3	47082	44	15	2	C->T	TCT->TTT	S->F	0.958333	0	288	296	12	276	669	1000	1.08022e-151	30	39.84	3	47125,46253,45297,	47000,46026,45145,	photosystem I assembly protein Ycf3
NC_008326	-	ycf3	46195	185	62	2	C->T	ACG->ATG	T->M	0.914286	0	245	249.7	21	224	6	1000	6.32156e-116	50	39.84	3	47125,46253,45297,	47000,46026,45145,	photosystem I assembly protein Ycf3
NC_008326	-	ycf3	46189	191	64	2	C->T	CCA->CTA	P->L	0.887097	0	248	254.4	28	220	484	1000	2.40358e-110	45	39.84	3	47125,46253,45297,	47000,46026,45145,	photosystem I assembly protein Ycf3
NC_008326	-	ycf3	45245	407	136	2	C->T	TCC->TTC	S->F	0.923954	0.00113208	263	267.9	20	243	1825	1000	2.93814e-127	55	39.84	3	47125,46253,45297,	47000,46026,45145,	photosystem I assembly protein Ycf3
NC_008326	-	ndhJ	51896	14	5	2	C->T	TCA->TTA	S->L	0.433333	0.00532213	30	37.5	17	13	114	22.2001	2.31784e-05	55	41.51	1	51909,	51433,	NADH dehydrogenase subunit J
NC_008326	-	ndhJ	51782	128	43	2	C->T	TCA->TTA	S->L	0.633803	0	71	73.5	26	45	383	149.025	7.52609e-19	25	41.51	1	51909,	51433,	NADH dehydrogenase subunit J
NC_008326	-	ndhK	52622	65	22	2	C->T	TCG->TTG	S->L	0.837838	0	37	39.7	6	31	726	94.7684	3.49141e-15	40	40.12	1	52686,	52009,	NADH dehydrogenase subunit K
NC_008326	-	ndhC	53096	13	5	1	C->T	CAC->TAC	H->Y	0.428571	0	21	22	12	9	298	30.8967	0.000659196	35	37.47	1	53108,	52746,	NADH dehydrogenase subunit 3
NC_008326	-	ndhC	52798	311	104	2	C->T	CCA->CTA	P->L	0.586207	0.00333333	29	30	12	17	12	31.0152	2.62699e-07	40	37.47	1	53108,	52746,	NADH dehydrogenase subunit 3
NC_008326	-	ndhC	52786	323	108	2	C->T	TCA->TTA	S->L	0.4375	0	32	29.9	18	14	164	48.0047	9.85119e-06	35	37.47	1	53108,	52746,	NADH dehydrogenase subunit 3
NC_008326	-	atpB	57907	9	3	3	C->T	ATC->ATT	I->I	0.607843	0	51	54.9	20	31	1175	103.267	5.63973e-13	35	42.82	1	57915,	56419,	ATP synthase CF1 beta subunit
NC_008326	-	atpB	56732	1184	395	2	C->T	TCA->TTA	S->L	0.833333	0	60	61.1	10	50	994	153.311	4.10604e-24	40	42.82	1	57915,	56419,	ATP synthase CF1 beta subunit
NC_008326	+	accD	61570	794	265	2	C->T	TCG->TTG	S->L	0.961538	0	26	27	1	25	235	63.2107	5.44444e-14	45	35.99	1	60777,	62243,	acetyl-CoA carboxylase beta subunit
NC_008326	+	accD	62137	1361	454	2	C->T	TCA->TTA	S->L	0.794118	0	34	35.5	7	27	567	84.6634	7.90142e-13	35	35.99	1	60777,	62243,	acetyl-CoA carboxylase beta subunit
NC_008326	+	psaI	62949	80	27	2	C->T	TCC->TTC	S->F	0.653846	0	26	25.8	9	17	788	56.0214	1.42377e-07	35	36.04	1	62870,	62980,	photosystem I subunit VIII
NC_008326	+	ycf4	63952	518	173	2	C->T	TCG->TTG	S->L	0.833333	0	36	39.4	6	30	1003	91.9868	1.18545e-14	50	40.18	1	63435,	63989,	photosystem I assembly protein Ycf4
NC_008326	-	psbJ	67974	59	20	2	C->T	CCT->CTT	P->L	0.754717	0	53	51.9	13	40	12	127.653	3.26007e-18	50	42.28	1	68032,	67910,	photosystem II protein J
NC_008326	-	psbJ	67962	71	24	2	C->T	TCA->TTA	S->L	0.883721	0	43	42.5	5	38	332	111.817	2.57972e-19	40	42.28	1	68032,	67910,	photosystem II protein J
NC_008326	-	psbL	68273	2	1	2	C->T	ACG->ATG	T->M	0.853933	0	89	95.9	13	76	109	229.646	4.08782e-37	45	34.19	1	68274,	68158,	photosystem II protein L
NC_008326	-	psbL	68164	111	37	3	C->T	TTC->TTT	F->F	0.135135	0	111	110.2	96	15	190	53.0054	1.83911e-05	18.75	34.19	1	68274,	68158,	photosystem II protein L
NC_008326	-	psbF	68340	77	26	2	C->T	TCT->TTT	S->F	0.625	0	64	71.3	24	40	67	132.739	9.83681e-17	45	42.5	1	68416,	68297,	photosystem II protein VI
NC_008326	-	psbE	68464	214	72	1	C->T	CCT->TCT	P->S	0.785714	0	84	86.6	18	66	46	207.804	1.97025e-30	45	42.46	1	68677,	68426,	photosystem II protein V
NC_008326	+	petL	69923	5	2	2	C->T	TCT->TTT	S->F	0.478261	0	23	21	12	11	1459	37.5019	0.000101349	25	37.5	1	69919,	70014,	cytochrome b6/f complex subunit VI
NC_008326	+	petL	69962	44	15	2	C->T	TCA->TTA	S->L	0.85	0	40	38.3	6	34	39	103.044	8.71274e-17	45	37.5	1	69919,	70014,	cytochrome b6/f complex subunit VI
NC_008326	+	petL	69973	55	19	1	C->T	CCA->TCA	P->S	0.851064	0	47	44.1	7	40	11	121.131	1.08938e-19	40	37.5	1	69919,	70014,	cytochrome b6/f complex subunit VI
NC_008326	+	rps18	72194	221	74	2	C->T	TCG->TTG	S->L	0.807018	0	114	118.6	22	92	820	1000	5.62113e-43	25	34.97	1	71974,	72279,	ribosomal protein S18
NC_008326	-	rpl20	72617	290	97	2	C->T	CCT->CTT	P->L	0.421053	0	19	19.9	11	8	423	27.4906	0.00154553	30	38.7	1	72906,	72553,	ribosomal protein L20
NC_008326	-	clpP	74001	559	187	1	C->T	CAT->TAT	H->Y	0.688525	0	61	58.6	19	42	615	137.1	3.02412e-18	55	43.68	3	75966,75116,74196,	75897,74824,73951,	ATP-dependent Clp protease proteolytic subunit
NC_008326	+	psbB	77341	945	315	3	C->T	ATC->ATT	I->I	0.353125	0.000893184	320	326.9	207	113	2258	1000	5.41375e-40	30	44.53	1	76397,	77923,	photosystem II 47 kDa protein
NC_008326	+	psbH	78564	56	19	2	C->T	ACA->ATA	T->I	0.913793	0.000420168	232	238.6	20	212	1223	1000	1.14627e-109	35	40.99	1	78509,	78730,	photosystem II protein H
NC_008326	+	petB	80057	418	140	1	C->T	CGG->TGG	R->W	0.970414	0.000574713	169	175.2	5	164	1040	1000	5.16522e-92	50	39.81	2	78851,79646,	78856,80287,	cytochrome b6
NC_008326	+	petB	80250	611	204	2	C->T	CCA->CTA	P->L	0.950311	0.000598802	161	165.2	8	153	193	1000	3.67449e-83	40	39.81	2	78851,79646,	78856,80287,	cytochrome b6
NC_008326	+	petD	81306	113	38	2	C->T	TCT->TTT	S->F	0.844828	0	116	119.2	18	98	112	1000	2.54021e-47	30	38.16	1	81194,	81670,	cytochrome b6/f complex subunit IV
NC_008326	-	rpoA	82666	200	67	2	C->T	TCT->TTT	S->F	0.944828	0	145	154.3	8	137	168	1000	6.6395e-74	30	36.98	1	82865,	81852,	RNA polymerase alpha subunit
NC_008326	-	rpoA	82498	368	123	2	C->T	CCA->CTA	P->L	0.822695	0.000699301	141	146.2	25	116	159	1000	8.29004e-55	50	36.98	1	82865,	81852,	RNA polymerase alpha subunit
NC_008326	-	rpoA	82339	527	176	2	C->T	TCC->TTC	S->F	0.846154	0	143	144.4	22	121	303	1000	2.13617e-58	45	36.98	1	82865,	81852,	RNA polymerase alpha subunit
NC_008326	-	rpoA	82036	830	277	2	C->T	TCA->TTA	S->L	0.918605	0	86	89.4	7	79	730	222.312	2.60503e-41	40	36.98	1	82865,	81852,	RNA polymerase alpha subunit
NC_008326	-	rps8	84276	182	61	2	C->T	TCA->TTA	S->L	0.845036	0.000246914	413	408.2	64	349	1610	1000	2.01748e-167	50	37.84	1	84457,	84059,	ribosomal protein S8
NC_008326	-	rpl14	84803	207	69	3	C->T	CTC->CTT	L->L	0.368421	0.000161031	608	612.6	384	224	527	1000	3.51629e-79	40	40.65	1	85009,	84641,	ribosomal protein L14
NC_008326	-	rps3	86720	586	196	1	C->T	CAT->TAT	H->Y	0.874002	0.000536391	1127	1124.7	142	985	1917	1000	0	25	35.91	1	87305,	86646,	ribosomal protein S3
NC_008326	-	ndhF	116706	137	46	2	C->T	TCA->TTA	S->L	0.521739	0	23	23.1	11	12	6057	40.6328	3.47483e-05	35	34.82	1	116842,	114617,	NADH dehydrogenase subunit 5
NC_008326	-	ndhD	122281	2	1	2	C->T	ACG->ATG	T->M	0.488889	0	45	44	23	22	57	74.8842	7.72395e-09	35	37.19	1	122282,	120780,	NADH dehydrogenase subunit 4
NC_008326	-	ndhD	122224	59	20	2	C->T	TCA->TTA	S->L	0.666667	0	30	29.9	10	20	254	65.6868	7.16749e-09	40	37.19	1	122282,	120780,	NADH dehydrogenase subunit 4
NC_008326	-	ndhD	121970	313	105	1	C->T	CGG->TGG	R->W	0.740741	0	27	27.6	7	20	70	64.1711	2.76311e-09	60	37.19	1	122282,	120780,	NADH dehydrogenase subunit 4
NC_008326	-	ndhD	121900	383	128	2	C->T	TCA->TTA	S->L	0.666667	0	24	24.1	8	16	165	52.5494	3.26173e-07	25	37.19	1	122282,	120780,	NADH dehydrogenase subunit 4
NC_008326	-	ndhD	121735	548	183	2	C->T	CCA->CTA	P->L	0.717391	0	46	49.4	13	33	51	106.755	9.85253e-15	55	37.19	1	122282,	120780,	NADH dehydrogenase subunit 4
NC_008326	-	ndhD	121684	599	200	2	C->T	TCA->TTA	S->L	0.4	0	40	40	24	16	75	55.1271	2.33146e-06	30	37.19	1	122282,	120780,	NADH dehydrogenase subunit 4
NC_008326	-	ndhD	121609	674	225	2	C->T	TCG->TTG	S->L	0.8	0.00263158	35	37	7	28	204	47.778	2.40478e-13	40	37.19	1	122282,	120780,	NADH dehydrogenase subunit 4
NC_008326	-	ndhD	121405	878	293	2	C->T	TCA->TTA	S->L	0.875	0	32	33.3	4	28	9	83.1013	3.21424e-14	45	37.19	1	122282,	120780,	NADH dehydrogenase subunit 4
NC_008326	-	ndhD	121396	887	296	2	C->T	TCC->TTC	S->F	0.878788	0	33	34.4	4	29	60	85.7572	9.14823e-15	50	37.19	1	122282,	120780,	NADH dehydrogenase subunit 4
NC_008326	-	ndhD	121336	947	316	2	C->T	ACA->ATA	T->I	0.95	0	40	39.3	2	38	246	99.9589	8.00877e-21	35	37.19	1	122282,	120780,	NADH dehydrogenase subunit 4
NC_008326	-	ndhD	121090	1193	398	2	C->T	TCG->TTG	S->L	0.830189	0	53	54.4	9	44	105	135.189	3.2342e-21	35	37.19	1	122282,	120780,	NADH dehydrogenase subunit 4
NC_008326	-	ndhD	120985	1298	433	2	C->T	TCA->TTA	S->L	0.86	0	50	47.5	7	43	12	129.307	2.6205e-21	20	37.19	1	122282,	120780,	NADH dehydrogenase subunit 4
NC_008326	-	ndhD	120973	1310	437	2	C->T	TCA->TTA	S->L	0.911111	0	45	51.3	4	41	2395	116.698	2.04066e-21	45	37.19	1	122282,	120780,	NADH dehydrogenase subunit 4
NC_008326	-	psaC	122530	121	41	1	C->T	CCT->TCT	P->S	0.965517	0.000303508	638	661.1	22	616	145	1000	0	50	43.5	1	122650,	122405,	photosystem I subunit VII
NC_008326	-	ycf1	129416	5204	1735	2	C->T	CCA->CTA	P->L	0.684211	0	19	19	6	13	726	42.4888	5.01057e-06	30	33.88	1	134619,	129112,	Ycf1

## Sheet: Table S10
Table S10 RNA-editing sites of chloroplast genome of Amborella trichopoda identified by REDO
#Chr	Strand	Name	Genome_pos	Gene_pos	AA_pos	Phase	Ref->Alt	RefCodon->AltCodon	RefAA->AltAA	AltRatio	ErrorRatio	Depth	AverageDepth	RefRead	AltRead	AdjacentAlt	LLR	Pvalue(fisher)	RNAeditGC	GeneGC	Exon_num	Exon_start	Exon_end	Function
NC_005086	-	psbA	964	527	176	2	T->C	ATT->ACT	I->T	0.999487	0.000407205	9756	9823.1	5	9751	10	1000	0	30	43.49	1	1490,	438,	photosystem II protein D1
NC_005086	-	psbA	1136	355	119	1	A->G	AGT->GGT	S->G	0.999681	0.000309015	9402	9703.8	3	9399	56	1000	0	35	43.49	1	1490,	438,	photosystem II protein D1
NC_005086	-	psbA	1245	246	82	3	C->T	ACC->ACT	T->T	0.997689	4.16758e-05	9519	9619.3	22	9497	109	1000	0	45	43.49	1	1490,	438,	photosystem II protein D1
NC_005086	-	psbA	1268	223	75	1	C->A	CTT->ATT	L->I	0.999896	5.15029e-05	9623	9704.4	1	9622	23	1000	0	35	43.49	1	1490,	438,	photosystem II protein D1
NC_005086	-	psbA	1287	204	68	3	A->G	CTA->CTG	L->L	0.999897	8.22361e-05	9673	9716.3	1	9672	19	1000	0	35	43.49	1	1490,	438,	photosystem II protein D1
NC_005086	-	matK	2461	1252	418	1	C->T	CAC->TAC	H->Y	0.651157	0.000524167	7952	8362.7	2774	5178	804	1000	0	45	35.06	1	3712,	2207,	maturase K
NC_005086	-	matK	2715	998	333	2	C->T	CCG->CTG	P->L	0.208076	0.000363749	8569	7830.3	6786	1783	254	1000	0	45	35.06	1	3712,	2207,	maturase K
NC_005086	-	matK	2809	904	302	1	C->T	CAC->TAC	H->Y	0.669956	0.000296725	6790	7122.9	2241	4549	94	1000	0	40	35.06	1	3712,	2207,	maturase K
NC_005086	-	matK	2828	885	295	3	T->G	CTT->CTG	L->L	0.999859	0.000453103	7115	7503.5	1	7114	19	1000	0	20	35.06	1	3712,	2207,	maturase K
NC_005086	-	matK	3064	649	217	1	C->T	CAT->TAT	H->Y	0.606228	0.000438392	5427	5488.3	2137	3290	236	1000	0	20	35.06	1	3712,	2207,	maturase K
NC_005086	-	matK	3256	457	153	1	C->T	CAC->TAC	H->Y	0.429994	0.000483848	8635	8473.1	4922	3713	192	1000	0	50	35.06	1	3712,	2207,	maturase K
NC_005086	-	matK	3420	293	98	2	C->T	TCA->TTA	S->L	0.230249	0.000167652	9012	8010.8	6937	2075	164	1000	0	35	35.06	1	3712,	2207,	maturase K
NC_005086	-	matK	3543	170	57	2	C->T	TCA->TTA	S->L	0.277628	0.000458744	7402	7642.3	5347	2055	123	1000	0	30	35.06	1	3712,	2207,	maturase K
NC_005086	-	matK	3549	164	55	2	C->T	TCC->TTC	S->F	0.535072	0.000209746	8012	7658.7	3725	4287	6	1000	0	35	35.06	1	3712,	2207,	maturase K
NC_005086	-	rps16	6179	212	71	2	C->T	TCA->TTA	S->L	0.854259	0.00114746	8618	8642.2	1256	7362	954	1000	0	35	37.13	2	7214,6350,	7175,6154,	ribosomal protein S16
NC_005086	-	rps16	6248	143	48	2	C->T	TCA->TTA	S->L	0.795902	0.000398548	7614	7830.9	1554	6060	69	1000	0	30	37.13	2	7214,6350,	7175,6154,	ribosomal protein S16
NC_005086	+	psbK	9051	15	5	3	C->T	TTC->TTT	F->F	0.813581	0.000455119	9189	9216.3	1713	7476	2281	1000	0	25	41.94	1	9037,	9222,	photosystem II protein K
NC_005086	+	psbK	9209	173	58	2	C->T	GCA->GTA	A->V	0.938086	0.00040003	7252	7766.5	449	6803	107	1000	0	45	41.94	1	9037,	9222,	photosystem II protein K
NC_005086	-	atpA	13283	1148	383	2	C->T	TCA->TTA	S->L	0.920517	0.000442229	7964	8134.2	633	7331	1380	1000	0	35	41.14	1	14430,	12907,	ATP synthase CF1 alpha subunit
NC_005086	-	atpA	13517	914	305	2	C->T	TCA->TTA	S->L	0.96252	0.000447066	5683	6288.3	213	5470	234	1000	0	45	41.14	1	14430,	12907,	ATP synthase CF1 alpha subunit
NC_005086	-	atpA	13640	791	264	2	C->T	CCC->CTC	P->L	0.952061	0.000364271	5653	6372.3	271	5382	123	1000	0	35	41.14	1	14430,	12907,	ATP synthase CF1 alpha subunit
NC_005086	-	atpA	13650	781	261	1	C->T	CAT->TAT	H->Y	0.876136	0.000221035	5724	5856.1	709	5015	10	1000	0	25	41.14	1	14430,	12907,	ATP synthase CF1 alpha subunit
NC_005086	-	atpA	14237	194	65	2	C->T	CCA->CTA	P->L	0.937894	0.000305711	4444	4872.3	276	4168	587	1000	0	40	41.14	1	14430,	12907,	ATP synthase CF1 alpha subunit
NC_005086	-	atpF	16249	92	31	2	C->T	CCA->CTA	P->L	0.920265	0.000294091	6484	6770.5	517	5967	125	1000	0	25	38.92	2	16340,14925,	16196,14516,	ATP synthase CF0 B subunit
NC_005086	-	atpI	18114	632	211	2	C->T	TCA->TTA	S->L	0.930202	0.000429796	5387	6245.5	376	5011	340	1000	0	45	39.22	1	18745,	17999,	ATP synthase CF0 A subunit
NC_005086	-	atpI	18315	431	144	2	C->T	CCC->CTC	P->L	0.910067	0.000533978	4192	4128.9	377	3815	201	1000	0	50	39.22	1	18745,	17999,	ATP synthase CF0 A subunit
NC_005086	-	atpI	18394	352	118	1	C->T	CGG->TGG	R->W	0.85421	0.000266264	4335	4477.3	632	3703	79	1000	0	35	39.22	1	18745,	17999,	ATP synthase CF0 A subunit
NC_005086	-	rps2	19416	314	105	2	C->T	TCA->TTA	S->L	0.749073	0.000511664	3507	3917.3	880	2627	454	1000	0	45	41.21	1	19729,	19019,	ribosomal protein S2
NC_005086	-	rps2	19482	248	83	2	C->T	TCA->TTA	S->L	0.61526	0.000556386	3696	3766.5	1422	2274	66	1000	0	50	41.21	1	19729,	19019,	ribosomal protein S2
NC_005086	-	rps2	19572	158	53	2	C->T	CCT->CTT	P->L	0.69453	0.000290225	2596	2769.3	793	1803	90	1000	0	50	41.21	1	19729,	19019,	ribosomal protein S2
NC_005086	-	rps2	19596	134	45	2	C->T	ACA->ATA	T->I	0.868595	0.000264889	2420	2625.3	318	2102	16	1000	0	25	41.21	1	19729,	19019,	ribosomal protein S2
NC_005086	-	rpoC2	20400	3698	1233	2	C->T	TCA->TTA	S->L	0.645533	0.000395684	1735	1774.2	615	1120	804	1000	0	35	38.71	1	24097,	19988,	RNA polymerase beta'' subunit
NC_005086	-	rpoC2	21279	2819	940	2	C->T	TCT->TTT	S->F	0.585174	0.00103754	634	675.5	263	371	879	1000	2.47002e-146	40	38.71	1	24097,	19988,	RNA polymerase beta'' subunit
NC_005086	-	rpoC2	21795	2303	768	2	C->T	TCA->TTA	S->L	0.654945	0.00147826	1365	1366.5	471	894	516	1000	0	45	38.71	1	24097,	19988,	RNA polymerase beta'' subunit
NC_005086	-	rpoC2	23562	536	179	2	C->T	ACC->ATC	T->I	0.642146	0.000555847	1305	1412.4	467	838	1767	1000	0	40	38.71	1	24097,	19988,	RNA polymerase beta'' subunit
NC_005086	-	rpoC1	24404	1912	638	1	C->T	CAC->TAC	H->Y	0.57216	0.000144377	2148	2130.5	919	1229	842	1000	0	45	39.26	2	27036,25883,	26605,24273,	RNA polymerase beta' subunit
NC_005086	-	rpoC1	24869	1447	483	1	C->T	CGT->TGT	R->C	0.822514	0.000329346	2665	2783.5	473	2192	465	1000	0	40	39.26	2	27036,25883,	26605,24273,	RNA polymerase beta' subunit
NC_005086	-	rpoC1	25357	959	320	2	C->T	TCA->TTA	S->L	0.900263	0.000836157	2657	2762.8	265	2392	488	1000	0	50	39.26	2	27036,25883,	26605,24273,	RNA polymerase beta' subunit
NC_005086	-	rpoC1	25390	926	309	2	C->T	CCA->CTA	P->L	0.819262	0.000549961	2440	2551.8	441	1999	33	1000	0	25	39.26	2	27036,25883,	26605,24273,	RNA polymerase beta' subunit
NC_005086	-	rpoC1	25456	860	287	2	C->T	CCA->CTA	P->L	0.892395	0.000467149	1933	2095.7	208	1725	66	1000	0	50	39.26	2	27036,25883,	26605,24273,	RNA polymerase beta' subunit
NC_005086	-	rpoC1	25529	787	263	1	C->T	CGG->TGG	R->W	0.820762	0.000599876	2678	2819.8	480	2198	73	1000	0	45	39.26	2	27036,25883,	26605,24273,	RNA polymerase beta' subunit
NC_005086	-	rpoC1	25681	635	212	2	C->T	ACA->ATA	T->I	0.870423	0.00039684	2130	2274.4	276	1854	152	1000	0	30	39.26	2	27036,25883,	26605,24273,	RNA polymerase beta' subunit
NC_005086	-	rpoC1	25699	617	206	2	C->T	CCG->CTG	P->L	0.676485	0.000274033	2105	2177.5	681	1424	18	1000	0	60	39.26	2	27036,25883,	26605,24273,	RNA polymerase beta' subunit
NC_005086	-	rpoC1	25764	552	184	3	C->T	TTC->TTT	F->F	0.451972	0.000275157	2155	2177.4	1181	974	65	1000	0	30	39.26	2	27036,25883,	26605,24273,	RNA polymerase beta' subunit
NC_005086	-	rpoC1	25805	511	171	1	C->T	CGG->TGG	R->W	0.50561	0.00044256	2852	2900.7	1410	1442	41	1000	0	45	39.26	2	27036,25883,	26605,24273,	RNA polymerase beta' subunit
NC_005086	-	rpoC1	25828	488	163	2	C->T	TCA->TTA	S->L	0.533988	0.000757963	2545	2758.5	1186	1359	23	1000	0	35	39.26	2	27036,25883,	26605,24273,	RNA polymerase beta' subunit
NC_005086	-	rpoC1	26648	389	130	2	C->T	TCA->TTA	S->L	0.873642	0.000247676	2762	2811.6	349	2413	488	1000	0	40	39.26	2	27036,25883,	26605,24273,	RNA polymerase beta' subunit
NC_005086	-	rpoC1	26756	281	94	2	C->T	TCT->TTT	S->F	0.732932	0.000345901	2490	2608.7	665	1825	108	1000	0	40	39.26	2	27036,25883,	26605,24273,	RNA polymerase beta' subunit
NC_005086	-	rpoC1	26815	222	74	3	C->T	TAC->TAT	Y->Y	0.696123	0.000685565	2863	2925.9	870	1993	59	1000	0	45	39.26	2	27036,25883,	26605,24273,	RNA polymerase beta' subunit
NC_005086	-	rpoB	27572	2710	904	1	C->T	CCT->TCT	P->S	0.797753	0.000463204	623	644.5	126	497	757	1000	3.36586e-228	30	40.23	1	30281,	27063,	RNA polymerase beta subunit
NC_005086	-	rpoB	27850	2432	811	2	C->T	TCA->TTA	S->L	0.754455	0.000371544	505	540.5	124	381	278	1000	5.84018e-169	25	40.23	1	30281,	27063,	RNA polymerase beta subunit
NC_005086	-	rpoB	28161	2121	707	3	C->T	ATC->ATT	I->I	0.284906	0.000562149	530	532.8	379	151	311	1000	1.29339e-51	30	40.23	1	30281,	27063,	RNA polymerase beta subunit
NC_005086	-	rpoB	28301	1981	661	1	C->T	CAT->TAT	H->Y	0.631579	0	399	412.5	147	252	140	1000	1.08568e-102	40	40.23	1	30281,	27063,	RNA polymerase beta subunit
NC_005086	-	rpoB	29104	1178	393	2	C->T	TCA->TTA	S->L	0.674905	0.00110386	526	549.2	171	355	803	1000	2.65682e-148	40	40.23	1	30281,	27063,	RNA polymerase beta subunit
NC_005086	-	rpoB	29659	623	208	2	C->T	CCG->CTG	P->L	0.408644	0.00117995	509	508.5	301	208	555	1000	1.05171e-74	35	40.23	1	30281,	27063,	RNA polymerase beta subunit
NC_005086	-	rpoB	29716	566	189	2	C->T	TCG->TTG	S->L	0.509881	0.000755815	506	523.1	248	258	57	1000	7.28356e-98	40	40.23	1	30281,	27063,	RNA polymerase beta subunit
NC_005086	-	rpoB	29731	551	184	2	C->T	CCA->CTA	P->L	0.620902	0.000400002	488	500.4	185	303	15	1000	1.59596e-122	40	40.23	1	30281,	27063,	RNA polymerase beta subunit
NC_005086	-	rpoB	29809	473	158	2	C->T	TCA->TTA	S->L	0.524038	0.000233645	416	426.9	198	218	78	1000	1.95455e-83	40	40.23	1	30281,	27063,	RNA polymerase beta subunit
NC_005086	-	rpoB	29822	460	154	1	C->T	CGG->TGG	R->W	0.484649	0	456	429.3	235	221	13	1000	8.60373e-83	50	40.23	1	30281,	27063,	RNA polymerase beta subunit
NC_005086	-	rpoB	30253	29	10	2	C->T	TCT->TTT	S->F	0.592715	0.000161031	604	628.7	246	358	431	1000	3.6657e-142	40	40.23	1	30281,	27063,	RNA polymerase beta subunit
NC_005086	+	psbD	38151	324	108	3	G->A	TTG->TTA	L->L	0.999265	0.000447763	6801	7372.2	5	6796	766	1000	0	55	42.75	1	37828,	38889,	photosystem II protein D2
NC_005086	-	rps14	42141	149	50	2	C->T	CCA->CTA	P->L	0.928828	0.000519246	7236	7563.6	515	6721	3990	1000	0	50	43.89	1	42289,	41987,	ribosomal protein S14
NC_005086	-	ycf3	47651	407	136	2	C->T	TCC->TTC	S->F	0.866935	0.000631843	6215	6643.2	827	5388	499	1000	0	50	40.63	3	49634,48781,47703,	49511,48552,47551,	photosystem I assembly protein Ycf3
NC_005086	-	ycf3	48580	326	109	2	C->T	TCT->TTT	S->F	0.910105	0.0002152	4483	4641.9	403	4080	929	1000	0	30	40.63	3	49634,48781,47703,	49511,48552,47551,	photosystem I assembly protein Ycf3
NC_005086	-	ycf3	48715	191	64	2	C->T	CCA->CTA	P->L	0.768154	0.000410798	3787	4139.6	878	2909	135	1000	0	45	40.63	3	49634,48781,47703,	49511,48552,47551,	photosystem I assembly protein Ycf3
NC_005086	-	ycf3	48721	185	62	2	C->T	ACG->ATG	T->M	0.779979	0.000458268	3786	3977.7	833	2953	6	1000	0	50	40.63	3	49634,48781,47703,	49511,48552,47551,	photosystem I assembly protein Ycf3
NC_005086	-	ycf3	49591	44	15	2	C->T	TCT->TTT	S->F	0.849548	0.000342709	4759	4980.2	716	4043	646	1000	0	30	40.63	3	49634,48781,47703,	49511,48552,47551,	photosystem I assembly protein Ycf3
NC_005086	-	rps4	50833	396	132	3	C->T	CCC->CCT	P->P	0.193803	0.000256976	1646	1557.1	1327	319	695	1000	3.54116e-104	50	38.94	1	51228,	50623,	ribosomal protein S4
NC_005086	-	ndhJ	53868	128	43	2	C->T	TCA->TTA	S->L	0.782378	0.00090037	1884	2005.1	410	1474	955	1000	0	25	39.62	1	53995,	53519,	NADH dehydrogenase subunit J
NC_005086	-	ndhK	54645	135	45	3	C->T	TTC->TTT	F->F	0.445578	0.000519249	2940	3082.5	1630	1310	777	1000	0	35	40.71	1	54779,	54102,	NADH dehydrogenase subunit K
NC_005086	-	ndhK	54715	65	22	2	C->T	CCG->CTG	P->L	0.748523	0.000419063	2708	2839.8	681	2027	70	1000	0	40	40.71	1	54779,	54102,	NADH dehydrogenase subunit K
NC_005086	-	ndhC	54873	323	108	2	C->T	TCA->TTA	S->L	0.55105	0.000430741	2713	2794.5	1218	1495	158	1000	0	40	38.29	1	55195,	54833,	NADH dehydrogenase subunit 3
NC_005086	-	ndhC	54885	311	104	2	C->T	CCA->CTA	P->L	0.700978	0.000262037	2555	2703	764	1791	12	1000	0	45	38.29	1	55195,	54833,	NADH dehydrogenase subunit 3
NC_005086	-	ndhC	55120	76	26	1	C->T	CTA->TTA	L->L	0.168501	0.000734135	2362	2437.8	1964	398	235	1000	7.09072e-128	35	38.29	1	55195,	54833,	NADH dehydrogenase subunit 3
NC_005086	-	ndhC	55133	63	21	3	T->G	CCT->CCG	P->P	0.999048	0.00048469	2101	2269.9	2	2099	13	1000	0	30	38.29	1	55195,	54833,	NADH dehydrogenase subunit 3
NC_005086	-	ndhC	55183	13	5	1	C->T	CAC->TAC	H->Y	0.580582	0.000613032	2029	2122.1	851	1178	50	1000	0	35	38.29	1	55195,	54833,	NADH dehydrogenase subunit 3
NC_005086	-	atpE	58312	392	131	2	C->T	GCT->GTT	A->V	0.997649	0.000507021	5104	5509.5	12	5092	261	1000	0	40	41.23	1	58703,	58299,	ATP synthase CF1 epsilon subunit
NC_005086	-	atpB	58968	1235	412	2	C->T	CCA->CTA	P->L	0.92963	0.000425584	5059	5197.3	356	4703	656	1000	0	35	42.91	1	60202,	58700,	ATP synthase CF1 beta subunit
NC_005086	-	atpB	59363	840	280	3	C->T	TTC->TTT	F->F	0.178223	0.000566209	3793	3717.8	3117	676	132	1000	5.55516e-218	55	42.91	1	60202,	58700,	ATP synthase CF1 beta subunit
NC_005086	-	atpB	59370	833	278	2	C->T	TCT->TTT	S->F	0.935811	0.000424472	3552	3774.3	228	3324	7	1000	0	40	42.91	1	60202,	58700,	ATP synthase CF1 beta subunit
NC_005086	+	accD	64033	923	308	2	C->T	TCG->TTG	S->L	0.777458	0.000893298	3132	3103.2	697	2435	685	1000	0	45	36.23	1	63111,	64733,	acetyl-CoA carboxylase beta subunit
NC_005086	+	accD	64396	1286	429	2	C->T	TCA->TTA	S->L	0.750997	0.000425349	2257	2383.8	562	1695	363	1000	0	30	36.23	1	63111,	64733,	acetyl-CoA carboxylase beta subunit
NC_005086	+	accD	64600	1490	497	2	C->T	TCA->TTA	S->L	0.833926	0.000458144	2812	3000.2	467	2345	204	1000	0	35	36.23	1	63111,	64733,	acetyl-CoA carboxylase beta subunit
NC_005086	+	accD	64624	1514	505	2	C->T	TCA->TTA	S->L	0.37537	0.000204316	2704	2934.8	1689	1015	24	1000	0	35	36.23	1	63111,	64733,	acetyl-CoA carboxylase beta subunit
NC_005086	+	accD	64642	1532	511	2	C->T	CCT->CTT	P->L	0.770989	0.000446734	2406	2485.3	551	1855	18	1000	0	35	36.23	1	63111,	64733,	acetyl-CoA carboxylase beta subunit
NC_005086	+	accD	64657	1547	516	2	C->T	CCA->CTA	P->L	0.738787	0.000281832	2787	2856.9	728	2059	15	1000	0	40	36.23	1	63111,	64733,	acetyl-CoA carboxylase beta subunit
NC_005086	+	psaI	65443	85	29	1	C->T	CAT->TAT	H->Y	0.632156	0.000664158	4926	4979.9	1812	3114	786	1000	0	20	35.14	1	65359,	65469,	hypothetical protein
NC_005086	+	psaI	65466	108	36	3	C->T	GTC->GTT	V->V	0.169472	0.000191999	5110	5232	4244	866	23	1000	1.56832e-278	38.46	35.14	1	65359,	65469,	hypothetical protein
NC_005086	+	ycf4	66476	553	185	1	C->T	CGA->TGA	R->*	0.85809	0.00031919	6786	6890.2	963	5823	655	1000	0	40	39.69	1	65924,	66631,	photosystem I assembly protein Ycf4
NC_005086	+	cemA	67974	479	160	2	C->T	TCA->TTA	S->L	0.8932	0.000575148	4691	4695.4	501	4190	1498	1000	0	40	33.48	1	67496,	68185,	envelope membrane protein
NC_005086	-	psbJ	70380	71	24	2	C->T	TCA->TTA	S->L	0.716289	0.000268458	6845	7741	1942	4903	2406	1000	0	45	46.34	1	70450,	70328,	photosystem II protein J
NC_005086	-	psbJ	70392	59	20	2	C->T	CCT->CTT	P->L	0.864484	0.00036259	8368	8582.1	1134	7234	12	1000	0	50	46.34	1	70450,	70328,	photosystem II protein J
NC_005086	-	psbL	70608	92	31	2	C->T	TCA->TTA	S->L	0.852825	0.000444108	7311	7655.4	1076	6235	35	1000	0	30	34.19	1	70699,	70583,	photosystem II protein L
NC_005086	-	psbL	70698	2	1	2	C->T	ACG->ATG	T->M	0.859476	0.000532346	7287	8413.5	1024	6263	90	1000	0	40	34.19	1	70699,	70583,	photosystem II protein L
NC_005086	+	petL	72394	5	2	2	C->T	CCT->CTT	P->L	0.263479	0.000687279	5082	4642.9	3743	1339	498	1000	0	30	37.5	1	72390,	72485,	hypothetical protein
NC_005086	+	petL	72412	23	8	2	C->T	TCC->TTC	S->F	0.768411	0.000182851	6287	6036.3	1456	4831	18	1000	0	35	37.5	1	72390,	72485,	hypothetical protein
NC_005086	+	petL	72433	44	15	2	C->T	TCA->TTA	S->L	0.740874	0.000337308	7506	7386.4	1945	5561	21	1000	0	45	37.5	1	72390,	72485,	hypothetical protein
NC_005086	+	petG	72676	17	6	2	C->T	CCA->CTA	P->L	0.96093	0.000255042	8088	8232.9	316	7772	169	1000	0	30	36.84	1	72660,	72773,	cytochrome b6/f complex subunit V
NC_005086	+	rps18	74633	221	74	2	C->T	CCG->CTG	P->L	0.82439	0.0002255	6970	7088.5	1224	5746	1332	1000	0	30	35.29	1	74413,	74718,	ribosomal protein S18
NC_005086	-	rpl20	75119	284	95	2	C->T	CCT->CTT	P->L	0.779813	0.00050303	3002	2741.7	661	2341	486	1000	0	30	39.72	1	75402,	75043,	ribosomal protein L20
NC_005086	-	clpP	76472	559	187	1	C->T	CAT->TAT	H->Y	0.939615	0.000479492	5614	5819.2	339	5275	162	1000	0	55	44.66	3	78618,77705,76667,	78548,77414,76422,	ATP-dependent Clp protease proteolytic subunit
NC_005086	-	clpP	77695	82	28	1	C->T	CAT->TAT	H->Y	0.980922	0.000297152	5556	5698.4	106	5450	282	1000	0	45	44.66	3	78618,77705,76667,	78548,77414,76422,	ATP-dependent Clp protease proteolytic subunit
NC_005086	-	psbN	80990	41	14	2	C->T	TCA->TTA	S->L	0.175227	0.000331498	7613	7855.6	6279	1334	352	1000	0	40	45.45	1	81030,	80899,	photosystem II protein N
NC_005086	-	psbN	81002	29	10	2	C->T	TCC->TTC	S->F	0.165017	0.000681763	7878	7661.7	6578	1300	12	1000	0	45	45.45	1	81030,	80899,	photosystem II protein N
NC_005086	+	petB	82343	100	34	1	C->T	CAT->TAT	H->Y	0.936872	0.0002186	8158	8244.7	515	7643	1341	1000	0	25	40.9	2	81463,82250,	81468,82891,	cytochrome b6
NC_005086	+	petB	82661	418	140	1	C->T	CGG->TGG	R->W	0.86923	0.00059511	8427	9082.4	1102	7325	318	1000	0	50	40.9	2	81463,82250,	81468,82891,	cytochrome b6
NC_005086	+	petB	82854	611	204	2	C->T	CCA->CTA	P->L	0.898317	0.000484415	7130	7416.6	725	6405	193	1000	0	35	40.9	2	81463,82250,	81468,82891,	cytochrome b6
NC_005086	-	rpoA	85045	521	174	2	C->T	TCT->TTT	S->F	0.698264	0.000442663	3629	3557.2	1095	2534	2191	1000	0	40	37.11	1	85565,	84561,	RNA polymerase alpha subunit
NC_005086	-	rpoA	85198	368	123	2	C->T	TCA->TTA	S->L	0.816339	0.000342502	3305	3499.3	607	2698	153	1000	0	35	37.11	1	85565,	84561,	RNA polymerase alpha subunit
NC_005086	-	rpoA	85366	200	67	2	C->T	TCT->TTT	S->F	0.851118	0.000498423	4742	4205.2	706	4036	168	1000	0	45	37.11	1	85565,	84561,	RNA polymerase alpha subunit
NC_005086	-	rps8	86864	293	98	2	C->T	TCA->TTA	S->L	0.849198	0.00143368	3740	3767.4	564	3176	211	1000	0	45	35.59	1	87156,	86758,	ribosomal protein S8
NC_005086	-	rpl16	87902	310	104	1	C->T	CAT->TAT	H->Y	0.714258	0.000684158	5239	5961	1497	3742	1038	1000	0	40	46.32	2	89321,88202,	89313,87804,	ribosomal protein L16
NC_005086	-	rps3	90080	30	10	3	C->T	TTC->TTT	F->F	0.513957	0.000450054	2257	2598.1	1097	1160	1147	1000	0	45	37.9	1	90109,	89453,	ribosomal protein S3
NC_005086	-	rpl22	90385	227	76	2	C->T	TCA->TTA	S->L	0.883545	0.0004783	3306	3346.3	385	2921	305	1000	0	30	38.4	1	90611,	90237,	ribosomal protein L22
NC_005086	+	ndhB	101686	1481	494	2	C->T	CCA->CTA	P->L	0.539683	0.00149254	63	68.2	29	34	360	74.878	1.17575e-13	35	38.03	2	149773,151268,	150549,152023,	NADH dehydrogenase subunit 2
NC_005086	+	ndhB	102046	1121	374	2	C->T	CCA->CTA	P->L	0.741935	0	31	32.4	8	23	9	73.7639	1.32187e-10	55	38.03	2	149773,151268,	150549,152023,	NADH dehydrogenase subunit 2
NC_005086	+	ndhB	102055	1112	371	2	C->T	TCA->TTA	S->L	0.59375	0	32	31.5	13	19	10	63.482	3.9837e-08	40	38.03	2	149773,151268,	150549,152023,	NADH dehydrogenase subunit 2
NC_005086	+	ndhB	102065	1102	368	1	C->T	CGC->TGC	R->C	0.870968	0	31	32.9	4	27	272	80.4318	1.12499e-13	40	38.03	2	149773,151268,	150549,152023,	NADH dehydrogenase subunit 2
NC_005086	-	ndhB	102337	830	277	2	C->T	TCA->TTA	S->L	0.912088	0.0134828	91	88.6	8	83	11952	59.1839	9.45734e-43	50	38.03	2	103884,102389,	103108,101634,	NADH dehydrogenase subunit 2
NC_005086	-	ndhB	102361	806	269	2	C->T	TCT->TTT	S->F	0.272727	0.00810142	99	99.1	72	27	24	43.0312	1.90902e-09	35	38.03	2	103884,102389,	103108,101634,	NADH dehydrogenase subunit 2
NC_005086	-	ndhB	103148	737	246	2	C->T	CCA->CTA	P->L	0.911765	0	34	47.3	3	31	787	88.152	2.73082e-16	55	38.03	2	103884,102389,	103108,101634,	NADH dehydrogenase subunit 2
NC_005086	-	ndhB	103181	704	235	2	C->T	TCC->TTC	S->F	0.948718	0.00526316	39	37.5	2	37	33	34.0071	3.01282e-20	45	38.03	2	103884,102389,	103108,101634,	NADH dehydrogenase subunit 2
NC_005086	+	ndhB	103274	611	204	2	C->T	TCA->TTA	S->L	0.967871	0.000760462	249	262.8	8	241	25	1000	1.44583e-134	60	38.03	2	149773,151268,	150549,152023,	NADH dehydrogenase subunit 2
NC_005086	+	ndhB	103299	586	196	1	C->T	CAT->TAT	H->Y	0.989691	0.000497512	194	198.6	2	192	44	1000	7.48821e-112	40	38.03	2	149773,151268,	150549,152023,	NADH dehydrogenase subunit 2
NC_005086	+	ndhB	103343	542	181	2	C->T	ACG->ATG	T->M	1	0.000917431	101	106.7	0	101	75	1000	2.77469e-60	30	38.03	2	149773,151268,	150549,152023,	NADH dehydrogenase subunit 2
NC_005086	+	ndhB	103418	467	156	2	C->T	CCA->CTA	P->L	0.980392	0.00377358	51	52.4	1	50	4334	34.0779	1.30127e-28	40	38.03	2	149773,151268,	150549,152023,	NADH dehydrogenase subunit 2
NC_005086	-	ndhF	117790	2117	706	2	C->T	ACA->ATA	T->I	0.323217	0.000147929	659	672.1	446	213	3682	1000	9.02455e-74	20	34.67	1	119906,	117666,	NADH dehydrogenase subunit 5
NC_005086	-	ndhF	118861	1046	349	2	C->T	TCA->TTA	S->L	0.62628	0.000331406	586	601.3	219	367	1071	1000	8.81731e-149	30	34.67	1	119906,	117666,	NADH dehydrogenase subunit 5
NC_005086	-	ndhF	118897	1010	337	2	C->T	TCA->TTA	S->L	0.678694	0.000514008	582	585.4	187	395	36	1000	1.03585e-165	45	34.67	1	119906,	117666,	NADH dehydrogenase subunit 5
NC_005086	-	ndhF	119321	586	196	1	C->T	CTT->TTT	L->F	0.869001	0.000518639	771	772.6	101	670	389	1000	0	30	34.67	1	119906,	117666,	NADH dehydrogenase subunit 5
NC_005086	-	ndhF	119425	482	161	2	C->T	TCA->TTA	S->L	0.941909	0.000549644	723	732.2	42	681	104	1000	0	30	34.67	1	119906,	117666,	NADH dehydrogenase subunit 5
NC_005086	-	ndhF	119617	290	97	2	C->T	TCA->TTA	S->L	0.513672	0.00039256	512	517.2	249	263	192	1000	5.90427e-100	15	34.67	1	119906,	117666,	NADH dehydrogenase subunit 5
NC_005086	-	ndhF	119665	242	81	2	C->T	TCT->TTT	S->F	0.554107	0.000388944	767	771.2	342	425	48	1000	7.5681e-165	35	34.67	1	119906,	117666,	NADH dehydrogenase subunit 5
NC_005086	+	rpl32	120431	56	19	2	A->C	TAT->TCT	Y->S	0.994003	0.000402197	667	741.3	4	663	297	1000	0	30	33.33	1	120376,	120549,	ribosomal protein L32
NC_005086	+	ccsA	121935	68	23	2	C->T	ACG->ATG	T->M	0.564885	0.00054728	655	725.1	285	370	274	1000	1.70066e-144	35	33.86	1	121868,	122809,	cytochrome c biogenesis protein
NC_005086	+	ccsA	122015	148	50	1	C->T	CGT->TGT	R->C	0.702703	0.000737497	666	677.8	198	468	80	1000	1.48481e-199	35	33.86	1	121868,	122809,	cytochrome c biogenesis protein
NC_005086	+	ccsA	122045	178	60	1	A->C	ATT->CTT	I->L	0.993232	0.000292428	591	673.9	4	587	30	1000	0	40	33.86	1	121868,	122809,	cytochrome c biogenesis protein
NC_005086	+	ccsA	122652	785	262	2	C->T	TCT->TTT	S->F	0.562315	0.00031234	674	644.3	295	379	607	1000	8.96847e-148	35	33.86	1	121868,	122809,	cytochrome c biogenesis protein
NC_005086	-	ndhD	123365	1310	437	2	C->T	TCA->TTA	S->L	0.804878	0.000656528	738	763	144	594	208	1000	2.4893e-274	45	37.19	1	124674,	123172,	NADH dehydrogenase subunit 4
NC_005086	-	ndhD	123512	1163	388	2	C->T	TCG->TTG	S->L	0.773196	0.000124844	776	795.4	176	600	147	1000	8.64568e-270	60	37.19	1	124674,	123172,	NADH dehydrogenase subunit 4
NC_005086	-	ndhD	123728	947	316	2	C->T	ACA->ATA	T->I	0.784932	0.00012837	730	779.7	157	573	216	1000	3.53066e-260	45	37.19	1	124674,	123172,	NADH dehydrogenase subunit 4
NC_005086	-	ndhD	123731	944	315	2	C->T	TCC->TTC	S->F	0.691601	0.000261525	762	773.7	235	527	3	1000	6.9491e-223	35	37.19	1	124674,	123172,	NADH dehydrogenase subunit 4
NC_005086	-	ndhD	123797	878	293	2	C->T	TCA->TTA	S->L	0.852185	0.000377358	778	793.6	115	663	66	1000	6.91197838531904e-320	40	37.19	1	124674,	123172,	NADH dehydrogenase subunit 4
NC_005086	-	ndhD	123987	688	230	1	C->T	CTA->TTA	L->L	0.70844	0.000380228	782	787.2	228	554	190	1000	4.26017e-237	35	37.19	1	124674,	123172,	NADH dehydrogenase subunit 4
NC_005086	-	ndhD	124001	674	225	2	C->T	CCA->CTA	P->L	0.776774	0.000126422	775	788.5	173	602	14	1000	1.7609e-271	45	37.19	1	124674,	123172,	NADH dehydrogenase subunit 4
NC_005086	-	ndhD	124007	668	223	2	C->T	GCC->GTC	A->V	0.808861	0.000126422	790	791.1	151	639	6	1000	4.13175e-296	55	37.19	1	124674,	123172,	NADH dehydrogenase subunit 4
NC_005086	-	ndhD	124076	599	200	2	C->T	TCA->TTA	S->L	0.724543	0.000382499	766	776.6	211	555	69	1000	2.44557e-240	35	37.19	1	124674,	123172,	NADH dehydrogenase subunit 4
NC_005086	-	ndhD	124292	383	128	2	C->T	TCA->TTA	S->L	0.779337	0.00050907	784	787.5	173	611	216	1000	4.09913e-276	25	37.19	1	124674,	123172,	NADH dehydrogenase subunit 4
NC_005086	-	ndhD	124370	305	102	2	C->T	TCA->TTA	S->L	0.681097	0.000512866	693	786.4	221	472	78	1000	3.13393e-198	55	37.19	1	124674,	123172,	NADH dehydrogenase subunit 4
NC_005086	-	ndhD	124616	59	20	2	C->T	TCA->TTA	S->L	0.860963	0.000648848	748	765.7	104	644	246	1000	1.77707413871468e-313	40	37.19	1	124674,	123172,	NADH dehydrogenase subunit 4
NC_005086	-	ndhD	124673	2	1	2	C->T	ACG->ATG	T->M	0.48124	0.000613054	613	710.9	318	295	57	1000	4.23627e-110	35	37.19	1	124674,	123172,	NADH dehydrogenase subunit 4
NC_005086	-	ndhE	125826	233	78	2	C->T	CCA->CTA	P->L	0.791988	0.000253912	649	778	135	514	629	1000	7.87542e-235	45	34.64	1	126058,	125753,	NADH dehydrogenase subunit 4L
NC_005086	-	ndhG	126538	396	132	3	C->T	ATC->ATT	I->I	0.467172	0.000996446	792	802.4	422	370	154	1000	1.31132e-136	40	35.21	1	126933,	126400,	NADH dehydrogenase subunit 6
NC_005086	-	ndhG	126786	148	50	1	C->T	CAT->TAT	H->Y	0.627219	0.0076132	676	734.8	252	424	248	1000	2.1673e-170	30	35.21	1	126933,	126400,	NADH dehydrogenase subunit 6
NC_005086	-	ndhG	126801	133	45	1	C->T	CGT->TGT	R->C	0.48017	0.000285785	706	697.1	367	339	15	1000	2.36046e-126	35	35.21	1	126933,	126400,	NADH dehydrogenase subunit 6
NC_005086	-	ndhG	126818	116	39	2	C->T	TCG->TTG	S->L	0.573879	0.00025974	758	768.2	323	435	17	1000	1.13285e-170	45	35.21	1	126933,	126400,	NADH dehydrogenase subunit 6
NC_005086	-	ndhG	126884	50	17	2	C->T	TCA->TTA	S->L	0.382749	0.000260059	742	775.8	458	284	66	1000	6.78443e-101	40	35.21	1	126933,	126400,	NADH dehydrogenase subunit 6
NC_005086	-	ndhA	127934	1073	358	2	C->T	TCC->TTC	S->F	0.576543	0.000492766	810	811.7	343	467	238	1000	1.79701e-183	35	36.9	2	130193,128453,	129641,127915,	NADH dehydrogenase subunit 1
NC_005086	-	ndhA	128046	961	321	1	C->T	CCT->TCT	P->S	0.717568	0.000375469	740	799	209	531	112	1000	8.65227e-229	40	36.9	2	130193,128453,	129641,127915,	NADH dehydrogenase subunit 1
NC_005086	-	ndhA	129718	476	159	2	C->T	TCA->TTA	S->L	0.920253	0.000367504	790	816.1	63	727	305	1000	0	35	36.9	2	130193,128453,	129641,127915,	NADH dehydrogenase subunit 1
NC_005086	-	ndhA	129799	395	132	2	C->T	TCT->TTT	S->F	0.874074	0.000971613	810	821.5	102	708	81	1000	0	40	36.9	2	130193,128453,	129641,127915,	NADH dehydrogenase subunit 1
NC_005086	-	ndhA	130081	113	38	2	C->T	TCA->TTA	S->L	0.537406	0.00563035	802	816.7	371	431	282	1000	4.53064e-164	50	36.9	2	130193,128453,	129641,127915,	NADH dehydrogenase subunit 1
NC_005086	-	ndhA	130087	107	36	2	C->T	CCT->CTT	P->L	0.534714	0.000366301	821	818.3	382	439	6	1000	2.20244e-168	40	36.9	2	130193,128453,	129641,127915,	NADH dehydrogenase subunit 1
NC_005086	-	ndhA	130138	56	19	2	C->T	TCG->TTG	S->L	0.369492	0.000126422	590	794.2	372	218	51	1000	4.07508e-77	40	36.9	2	130193,128453,	129641,127915,	NADH dehydrogenase subunit 1
NC_005086	-	ndhH	130872	505	169	1	C->T	CAT->TAT	H->Y	0.948905	0.000642422	685	772.6	35	650	734	1000	0	45	38.16	1	131376,	130195,	NADH dehydrogenase subunit 7
NC_005086	-	ycf1	132166	5453	1818	2	C->T	TCA->TTA	S->L	0.674847	0.000394876	489	510.4	159	330	236	1000	3.57711e-138	40	33.13	1	137618,	132129,	hypothetical protein
NC_005086	-	ycf1	132239	5380	1794	1	C->T	CAT->TAT	H->Y	0.573964	0.000768052	338	376.6	144	194	73	1000	1.84525e-76	50	33.13	1	137618,	132129,	hypothetical protein
NC_005086	-	ycf1	132424	5195	1732	2	C->T	TCA->TTA	S->L	0.724696	0.000367647	247	269	68	179	185	1000	6.82802e-78	30	33.13	1	137618,	132129,	hypothetical protein
NC_005086	-	ycf1	134423	3196	1066	1	C->A	CTC->ATC	L->I	1	0.000957609	529	527	0	529	1999	1000	2.64058374482877e-317	30	33.13	1	137618,	132129,	hypothetical protein
